# Supplementary material for: Immunotherapy targeting isoDGR‐protein damage extends lifespan in a mouse model of protein deamidation
Source: EMBO Mol Med. 2023 Nov 16;15(12):e18526. doi: 10.15252/emmm.202318526 (PMC10701600; doi:10.15252/emmm.202318526)
Supplement: Supplementary file 2 — Source Data for Appendix [file EMMM-15-e18526-s002.zip]

Archive with 446 entries (347 files):
- Fig.S1/
- Fig.S1/Fig.S1B_IsoDGR.xlsx
- Fig.S1/Fig.S1C_CD68xlsx.xlsx
- Fig.S1/Fig.S1D.xlsx
- Fig.S1/Fig.S1A/
- Fig.S1/Fig.S1A/PCMT1++/
- Fig.S1/Fig.S1A/PCMT1++/Fig.S1_CD68.tif
- Fig.S1/Fig.S1A/PCMT1++/Fig.S1_DAPI.tif
- Fig.S1/Fig.S1A/PCMT1++/Fig.S1_IsoDGR.tif
- Fig.S1/Fig.S1A/PCMT1++/Fig.S1_Merge.tif
- Fig.S1/Fig.S1A/PCMT1+-/
- Fig.S1/Fig.S1A/PCMT1+-/Fig.S1_CD68.tif
- Fig.S1/Fig.S1A/PCMT1+-/Fig.S1_DAPI.tif
- Fig.S1/Fig.S1A/PCMT1+-/Fig.S1_IsoDGR.tif
- Fig.S1/Fig.S1A/PCMT1+-/Fig.S1_Merge.tif
- Fig.S1/Fig.S1A/PCMT1--/
- Fig.S1/Fig.S1A/PCMT1--/Fig.S1_CD68.tif
- Fig.S1/Fig.S1A/PCMT1--/Fig.S1_DAPI.tif
- Fig.S1/Fig.S1A/PCMT1--/Fig.S1_IsoDGR.tif
- Fig.S1/Fig.S1A/PCMT1--/Fig.S1_Merge.tif
- Fig.S1/Fig.S1A/PCMT1--+_mAb/
- Fig.S1/Fig.S1A/PCMT1--+_mAb/Fig.S1CD68.tif
- Fig.S1/Fig.S1A/PCMT1--+_mAb/Fig.S1_CD68.tif
- Fig.S1/Fig.S1A/PCMT1--+_mAb/Fig.S1_DAPI.tif
- Fig.S1/Fig.S1A/PCMT1--+_mAb/Fig.S1_IsoDGR.tif
- Fig.S1/Fig.S1A/PCMT1--+_mAb/Fig.S1_Merge.tif
- Fig.S1/Fig.S1A/PCMT1--+_mAb/Fig.S1_Merge.tif.png
- Fig.S10/
- Fig.S10/Fig.S10B_IsoDGR.xlsx
- Fig.S10/Fig.S10C_CD68.xlsx
- Fig.S10/Fig.S10A/
- Fig.S10/Fig.S10A/17_months_IgG/
- Fig.S10/Fig.S10A/17_months_IgG/Fig.S10_CD68.tif
- Fig.S10/Fig.S10A/17_months_IgG/Fig.S10_DAPI.tif
- Fig.S10/Fig.S10A/17_months_IgG/Fig.S10_IsoDGR.tif
- Fig.S10/Fig.S10A/17_months_IgG/Fig.S10_Merge.tif
- Fig.S10/Fig.S10A/17_months_PBS/
- Fig.S10/Fig.S10A/17_months_PBS/Fig.S10_CD68.png
- Fig.S10/Fig.S10A/17_months_PBS/Fig.S10_CD68.tif
- Fig.S10/Fig.S10A/17_months_PBS/Fig.S10_DAPI.tif
- Fig.S10/Fig.S10A/17_months_PBS/Fig.S10_IsoDGR.png
- Fig.S10/Fig.S10A/17_months_PBS/Fig.S10_IsoDGR.tif
- Fig.S10/Fig.S10A/17_months_PBS/Fig.S10_Merge.tif
- Fig.S10/Fig.S10A/17_month_mAb/
- Fig.S10/Fig.S10A/17_month_mAb/Fig.S10_CD68.tif
- Fig.S10/Fig.S10A/17_month_mAb/Fig.S10_DAPI.tif
- Fig.S10/Fig.S10A/17_month_mAb/Fig.S10_IsoDGR.tif
- Fig.S10/Fig.S10A/17_month_mAb/Fig.S10_Merge.tif
- Fig.S11/
- Fig.S11/Fig.S11B.xlsx
- Fig.S11/Fig.S11A/
- Fig.S11/Fig.S11A/17months_(IgG)/
- Fig.S11/Fig.S11A/17months_(IgG)/Fig.S11_DAPI.tif
- Fig.S11/Fig.S11A/17months_(IgG)/Fig.S11_F4_80.tif
- Fig.S11/Fig.S11A/17months_(IgG)/Fig.S11_Merge.tif
- Fig.S11/Fig.S11A/17months_(mAb)/
- Fig.S11/Fig.S11A/17months_(mAb)/Fig.S11_DAPI.tif
- Fig.S11/Fig.S11A/17months_(mAb)/Fig.S11_F4_80.tif
- Fig.S11/Fig.S11A/17months_(mAb)/Fig.S11_Merge.tif
- Fig.S11/Fig.S11A/17months_(PBS)/
- Fig.S11/Fig.S11A/17months_(PBS)/Fig.S11_DAPI.tif
- Fig.S11/Fig.S11A/17months_(PBS)/Fig.S11_F4_80.tif
- Fig.S11/Fig.S11A/17months_(PBS)/Fig.S11_Merge.tif
- Fig.S11/Fig.S11A/3months/
- Fig.S11/Fig.S11A/3months/Fig.S11_DAPI.tif
- Fig.S11/Fig.S11A/3months/Fig.S11_F4_80.tif
- Fig.S11/Fig.S11A/3months/Fig.S11_Merge.tif
- Fig.S12/
- Fig.S12/Fig.S12B,C.xlsx
- Fig.S12/Fig.S12A/
- Fig.S12/Fig.S12A/17month(mAb)/
- Fig.S12/Fig.S12A/17month(mAb)/Fig.S12_DAPI.tif
- Fig.S12/Fig.S12A/17month(mAb)/Fig.S12_IBA1.tif
- Fig.S12/Fig.S12A/17month(mAb)/Fig.S12_IsoDGR.tif
- Fig.S12/Fig.S12A/17month(mAb)/Fig.S12_Merge.tif
- Fig.S12/Fig.S12A/17month(PBS)/
- Fig.S12/Fig.S12A/17month(PBS)/Fig.S12_DAPI.tif
- Fig.S12/Fig.S12A/17month(PBS)/Fig.S12_IBA1.tif
- Fig.S12/Fig.S12A/17month(PBS)/Fig.S12_IsoDGR.png
- Fig.S12/Fig.S12A/17month(PBS)/Fig.S12_IsoDGR.tif
- Fig.S12/Fig.S12A/17month(PBS)/Fig.S12_Merge.tif
- Fig.S12/Fig.S12A/17month_(IgG)/
- Fig.S12/Fig.S12A/17month_(IgG)/Fig.S12_DAPI.tif
- Fig.S12/Fig.S12A/17month_(IgG)/Fig.S12_IBA1.tif
- Fig.S12/Fig.S12A/17month_(IgG)/Fig.S12_IsoDGR.png
- Fig.S12/Fig.S12A/17month_(IgG)/Fig.S12_IsoDGR.tif
- Fig.S12/Fig.S12A/17month_(IgG)/Fig.S12_Merge.tif
- Fig.S12/Fig.S12A/3month/
- Fig.S12/Fig.S12A/3month/Fig.S12_DAPI.tif
- Fig.S12/Fig.S12A/3month/Fig.S12_IBA1.tif
- Fig.S12/Fig.S12A/3month/Fig.S12_IsoDGR.tif
- Fig.S12/Fig.S12A/3month/Fig.S12_Merge.tif
- Fig.S2/
- Fig.S2/Fig.S2B_IsoDGR.xlsx
- Fig.S2/Fig.S2C_F4_80.xlsx
- Fig.S2/Fig.S2A/
- Fig.S2/Fig.S2A/PCMT1++/
- Fig.S2/Fig.S2A/PCMT1++/Fig.S2_DAPI.tif
- Fig.S2/Fig.S2A/PCMT1++/Fig.S2_F4_80.tif
- Fig.S2/Fig.S2A/PCMT1++/Fig.S2_IsoDGR.tif
- Fig.S2/Fig.S2A/PCMT1++/Fig.S2_Merge.tif
- Fig.S2/Fig.S2A/PCMT1--/
- Fig.S2/Fig.S2A/PCMT1--/Fig.S2_DAPI.tif
- Fig.S2/Fig.S2A/PCMT1--/Fig.S2_F4_80.tif
- Fig.S2/Fig.S2A/PCMT1--/Fig.S2_IsoDGR.tif
- Fig.S2/Fig.S2A/PCMT1--/Fig.S2_IsoDGR.tif.png
- Fig.S2/Fig.S2A/PCMT1--/Fig.S2_Merge.tif
- Fig.S2/Fig.S2A/PCMT1--+mAb/
- Fig.S2/Fig.S2A/PCMT1--+mAb/Fig.S2._DAPI.tif
- Fig.S2/Fig.S2A/PCMT1--+mAb/Fig.S2_F4_80.tif
- Fig.S2/Fig.S2A/PCMT1--+mAb/Fig.S2_IsoDGR.tif
- Fig.S2/Fig.S2A/PCMT1--+mAb/Fig.S2_IsoDGR.tif.png
- Fig.S2/Fig.S2A/PCMT1--+mAb/Fig.S2_Merge.tif
- Fig.S3/
- Fig.S3/Fig.S3B_isoDGR.xlsx
- Fig.S3/Fig.S3C_CD68.tif
- Fig.S3/Fig.S3C_CD68.xlsx
- Fig.S3/Fig.S3D.xlsx
- Fig.S3/Fig.S3A/
- Fig.S3/Fig.S3A/Fig.S3A_DAPI.tif
- Fig.S3/Fig.S3A/Fig.S3A_IsoDGR.tif
- Fig.S3/Fig.S3A/Fig.S3A_Merge.tif
- Fig.S3/Fig.S3A/PCMT1+-/
- Fig.S3/Fig.S3A/PCMT1+-/Fig.S3_CD68.tif
- Fig.S3/Fig.S3A/PCMT1+-/Fig.S3_DAPI.tif
- Fig.S3/Fig.S3A/PCMT1+-/Fig.S3_IsoDGR.tif
- Fig.S3/Fig.S3A/PCMT1+-/Fig.S3_IsoDGR.tif.png
- Fig.S3/Fig.S3A/PCMT1+-/Fig.S3_Merge.tif
- Fig.S3/Fig.S3A/PCMT1--/
- Fig.S3/Fig.S3A/PCMT1--/Fig.S3_CD68.tif
- Fig.S3/Fig.S3A/PCMT1--/Fig.S3_DAPI.tif
- Fig.S3/Fig.S3A/PCMT1--/Fig.S3_IsoDGR.tif
- Fig.S3/Fig.S3A/PCMT1--/Fig.S3_IsoDGR.tif.png
- Fig.S3/Fig.S3A/PCMT1--/Fig.S3_Merge.tif
- Fig.S3/Fig.S3A/PCMT1--+mAb/
- Fig.S3/Fig.S3A/PCMT1--+mAb/Fig.S3_CD68.tif
- Fig.S3/Fig.S3A/PCMT1--+mAb/Fig.S3_DAPI.tif
- Fig.S3/Fig.S3A/PCMT1--+mAb/Fig.S3_IsoDGR.tif
- Fig.S3/Fig.S3A/PCMT1--+mAb/Fig.S3_Merge.tif
- Fig.S4/
- Fig.S4/Fig.S4A.xlsx
- Fig.S4/Fig.S4B/
- Fig.S4/Fig.S4B/Fig.4B_isoDGR_modified_Plasma/
- Fig.S4/Fig.S4B/Fig.4B_isoDGR_modified_Plasma/Fig.S4B_CD68.tif
- Fig.S4/Fig.S4B/Fig.4B_isoDGR_modified_Plasma/Fig.S4B_DAPI.tif
- Fig.S4/Fig.S4B/Fig.4B_isoDGR_modified_Plasma/Fig.S4B_IsoDGR.tif
- Fig.S4/Fig.S4B/Fig.4B_isoDGR_modified_Plasma/Fig.S4B_Merge.tif
- Fig.S4/Fig.S4B/Fig.4B_WT_plasma/
- Fig.S4/Fig.S4B/Fig.4B_WT_plasma/Fig.S4B_CD68.tif
- Fig.S4/Fig.S4B/Fig.4B_WT_plasma/Fig.S4B_DAPI.tif
- Fig.S4/Fig.S4B/Fig.4B_WT_plasma/Fig.S4B_IsoDGR.tif
- Fig.S4/Fig.S4B/Fig.4B_WT_plasma/Fig.S4B_Merge.tif
- Fig.S5/
- Fig.S5/Fig.S5.xlsx
- Fig.S6/
- Fig.S6/Fig.S6.xlsx
- Fig.S7/
- Fig.S7/Fig.S7B.xlsx
- Fig.S7/Fig.S7A/
- Fig.S7/Fig.S7A/Blank/
- Fig.S7/Fig.S7A/Blank/Fig.S7_Blank.tif
- Fig.S7/Fig.S7A/Blank/Fig.S7_DAPI.tif
- Fig.S7/Fig.S7A/Blank/Fig.S7_FN-IsoDGR.tif
- Fig.S7/Fig.S7A/Blank/Fig.S7_Merge.tif
- Fig.S7/Fig.S7A/FN-IsoDGR/
- Fig.S7/Fig.S7A/FN-IsoDGR/Fig.S7_Blank.tif
- Fig.S7/Fig.S7A/FN-IsoDGR/Fig.S7_DAPI.tif
- Fig.S7/Fig.S7A/FN-IsoDGR/Fig.S7_FN_IsoDGR.tif
- Fig.S7/Fig.S7A/FN-IsoDGR/Fig.S7_Merge.tif
- Fig.S7/Fig.S7A/FN-isoDGR+1ug_mAb/
- Fig.S7/Fig.S7A/FN-isoDGR+1ug_mAb/Fig.S7_Blank.tif
- Fig.S7/Fig.S7A/FN-isoDGR+1ug_mAb/Fig.S7_Blank.tif.png
- Fig.S7/Fig.S7A/FN-isoDGR+1ug_mAb/Fig.S7_DAPI.tif
- Fig.S7/Fig.S7A/FN-isoDGR+1ug_mAb/Fig.S7_FNIsoDGR.tif
- Fig.S7/Fig.S7A/FN-isoDGR+1ug_mAb/Fig.S7_Merge.tif
- Fig.S7/Fig.S7A/FN-IsoDGR+2ug_mAb/
- Fig.S7/Fig.S7A/FN-IsoDGR+2ug_mAb/Fig.S7_Blank.tif
- Fig.S7/Fig.S7A/FN-IsoDGR+2ug_mAb/Fig.S7_Blank.tif.png
- Fig.S7/Fig.S7A/FN-IsoDGR+2ug_mAb/Fig.S7_DAPI.tif
- Fig.S7/Fig.S7A/FN-IsoDGR+2ug_mAb/Fig.S7_FN_IsoDGR.tif
- Fig.S7/Fig.S7A/FN-IsoDGR+2ug_mAb/Fig.S7_Merge.tif
- Fig.S7/Fig.S7A/FN-IsoDGR+_2ug_Igg/
- Fig.S7/Fig.S7A/FN-IsoDGR+_2ug_Igg/Fig.S7_Blank.tif
- Fig.S7/Fig.S7A/FN-IsoDGR+_2ug_Igg/Fig.S7_Blank.tif.png
- Fig.S7/Fig.S7A/FN-IsoDGR+_2ug_Igg/Fig.S7_DAPI.tif
- Fig.S7/Fig.S7A/FN-IsoDGR+_2ug_Igg/Fig.S7_FNIsoDGR.tif
- Fig.S7/Fig.S7A/FN-IsoDGR+_2ug_Igg/Fig.S7_Merge.tif
- Fig.S7/Fig.S7A/FN_IsoDGR+5ug_mAb/
- Fig.S7/Fig.S7A/FN_IsoDGR+5ug_mAb/Fig.S7_Blank.tif
- Fig.S7/Fig.S7A/FN_IsoDGR+5ug_mAb/Fig.S7_DAPI.tif
- Fig.S7/Fig.S7A/FN_IsoDGR+5ug_mAb/Fig.S7_FN_IsoDGR.tif
- Fig.S7/Fig.S7A/FN_IsoDGR+5ug_mAb/Fig.S7_Merge.tif
- Fig.S8/
- Fig.S8/Fig.S8.xlsx
- Fig.S9/
- Fig.S9/Fig.S9.xlsx
- Fig.S9/Fig.S9_IsoDGR.tif
- Fig.S9/Fig.S9_Ponceau_Stain.tif
- __MACOSX/
- __MACOSX/._Fig.S1
- __MACOSX/._Fig.S10
- __MACOSX/._Fig.S11
- __MACOSX/._Fig.S12
- __MACOSX/._Fig.S2
- __MACOSX/._Fig.S3
- __MACOSX/._Fig.S4
- __MACOSX/._Fig.S5
- __MACOSX/._Fig.S6
- __MACOSX/._Fig.S7
- __MACOSX/._Fig.S8
- __MACOSX/._Fig.S9
- __MACOSX/Fig.S1/
- __MACOSX/Fig.S1/._Fig.S1A
- __MACOSX/Fig.S1/._Fig.S1B_IsoDGR.xlsx
- __MACOSX/Fig.S1/._Fig.S1C_CD68xlsx.xlsx
- __MACOSX/Fig.S1/._Fig.S1D.xlsx
- __MACOSX/Fig.S1/Fig.S1A/
- __MACOSX/Fig.S1/Fig.S1A/._PCMT1++
- __MACOSX/Fig.S1/Fig.S1A/._PCMT1+-
- __MACOSX/Fig.S1/Fig.S1A/._PCMT1--
- __MACOSX/Fig.S1/Fig.S1A/._PCMT1--+_mAb
- __MACOSX/Fig.S1/Fig.S1A/PCMT1++/
- __MACOSX/Fig.S1/Fig.S1A/PCMT1++/._Fig.S1_CD68.tif
- __MACOSX/Fig.S1/Fig.S1A/PCMT1++/._Fig.S1_DAPI.tif
- __MACOSX/Fig.S1/Fig.S1A/PCMT1++/._Fig.S1_IsoDGR.tif
- __MACOSX/Fig.S1/Fig.S1A/PCMT1++/._Fig.S1_Merge.tif
- __MACOSX/Fig.S1/Fig.S1A/PCMT1+-/
- __MACOSX/Fig.S1/Fig.S1A/PCMT1+-/._Fig.S1_CD68.tif
- __MACOSX/Fig.S1/Fig.S1A/PCMT1+-/._Fig.S1_DAPI.tif
- __MACOSX/Fig.S1/Fig.S1A/PCMT1+-/._Fig.S1_IsoDGR.tif
- __MACOSX/Fig.S1/Fig.S1A/PCMT1+-/._Fig.S1_Merge.tif
- __MACOSX/Fig.S1/Fig.S1A/PCMT1--/
- __MACOSX/Fig.S1/Fig.S1A/PCMT1--/._Fig.S1_CD68.tif
- __MACOSX/Fig.S1/Fig.S1A/PCMT1--/._Fig.S1_DAPI.tif
- __MACOSX/Fig.S1/Fig.S1A/PCMT1--/._Fig.S1_IsoDGR.tif
- __MACOSX/Fig.S1/Fig.S1A/PCMT1--/._Fig.S1_Merge.tif
- __MACOSX/Fig.S1/Fig.S1A/PCMT1--+_mAb/
- __MACOSX/Fig.S1/Fig.S1A/PCMT1--+_mAb/._Fig.S1CD68.tif
- __MACOSX/Fig.S1/Fig.S1A/PCMT1--+_mAb/._Fig.S1_CD68.tif
- __MACOSX/Fig.S1/Fig.S1A/PCMT1--+_mAb/._Fig.S1_DAPI.tif
- __MACOSX/Fig.S1/Fig.S1A/PCMT1--+_mAb/._Fig.S1_IsoDGR.tif
- __MACOSX/Fig.S1/Fig.S1A/PCMT1--+_mAb/._Fig.S1_Merge.tif
- __MACOSX/Fig.S1/Fig.S1A/PCMT1--+_mAb/._Fig.S1_Merge.tif.png
- __MACOSX/Fig.S10/
- __MACOSX/Fig.S10/._Fig.S10A
- __MACOSX/Fig.S10/._Fig.S10B_IsoDGR.xlsx
- __MACOSX/Fig.S10/._Fig.S10C_CD68.xlsx
- __MACOSX/Fig.S10/Fig.S10A/
- __MACOSX/Fig.S10/Fig.S10A/._17_months_IgG
- __MACOSX/Fig.S10/Fig.S10A/._17_months_PBS
- __MACOSX/Fig.S10/Fig.S10A/._17_month_mAb
- __MACOSX/Fig.S10/Fig.S10A/17_months_IgG/
- __MACOSX/Fig.S10/Fig.S10A/17_months_IgG/._Fig.S10_CD68.tif
- __MACOSX/Fig.S10/Fig.S10A/17_months_IgG/._Fig.S10_DAPI.tif
- __MACOSX/Fig.S10/Fig.S10A/17_months_IgG/._Fig.S10_IsoDGR.tif
- __MACOSX/Fig.S10/Fig.S10A/17_months_IgG/._Fig.S10_Merge.tif
- __MACOSX/Fig.S10/Fig.S10A/17_months_PBS/
- __MACOSX/Fig.S10/Fig.S10A/17_months_PBS/._Fig.S10_CD68.png
- __MACOSX/Fig.S10/Fig.S10A/17_months_PBS/._Fig.S10_CD68.tif
- __MACOSX/Fig.S10/Fig.S10A/17_months_PBS/._Fig.S10_DAPI.tif
- __MACOSX/Fig.S10/Fig.S10A/17_months_PBS/._Fig.S10_IsoDGR.png
- __MACOSX/Fig.S10/Fig.S10A/17_months_PBS/._Fig.S10_IsoDGR.tif
- __MACOSX/Fig.S10/Fig.S10A/17_months_PBS/._Fig.S10_Merge.tif
- __MACOSX/Fig.S10/Fig.S10A/17_month_mAb/
- __MACOSX/Fig.S10/Fig.S10A/17_month_mAb/._Fig.S10_CD68.tif
- __MACOSX/Fig.S10/Fig.S10A/17_month_mAb/._Fig.S10_DAPI.tif
- __MACOSX/Fig.S10/Fig.S10A/17_month_mAb/._Fig.S10_IsoDGR.tif
- __MACOSX/Fig.S10/Fig.S10A/17_month_mAb/._Fig.S10_Merge.tif
- __MACOSX/Fig.S11/
- __MACOSX/Fig.S11/._Fig.S11A
- __MACOSX/Fig.S11/._Fig.S11B.xlsx
- __MACOSX/Fig.S11/Fig.S11A/
- __MACOSX/Fig.S11/Fig.S11A/._17months_(IgG)
- __MACOSX/Fig.S11/Fig.S11A/._17months_(mAb)
- __MACOSX/Fig.S11/Fig.S11A/._17months_(PBS)
- __MACOSX/Fig.S11/Fig.S11A/._3months
- __MACOSX/Fig.S11/Fig.S11A/17months_(IgG)/
- __MACOSX/Fig.S11/Fig.S11A/17months_(IgG)/._Fig.S11_DAPI.tif
- __MACOSX/Fig.S11/Fig.S11A/17months_(IgG)/._Fig.S11_F4_80.tif
- __MACOSX/Fig.S11/Fig.S11A/17months_(IgG)/._Fig.S11_Merge.tif
- __MACOSX/Fig.S11/Fig.S11A/17months_(mAb)/
- __MACOSX/Fig.S11/Fig.S11A/17months_(mAb)/._Fig.S11_DAPI.tif
- __MACOSX/Fig.S11/Fig.S11A/17months_(mAb)/._Fig.S11_F4_80.tif
- __MACOSX/Fig.S11/Fig.S11A/17months_(mAb)/._Fig.S11_Merge.tif
- __MACOSX/Fig.S11/Fig.S11A/17months_(PBS)/
- __MACOSX/Fig.S11/Fig.S11A/17months_(PBS)/._Fig.S11_DAPI.tif
- __MACOSX/Fig.S11/Fig.S11A/17months_(PBS)/._Fig.S11_F4_80.tif
- __MACOSX/Fig.S11/Fig.S11A/17months_(PBS)/._Fig.S11_Merge.tif
- __MACOSX/Fig.S11/Fig.S11A/3months/
- __MACOSX/Fig.S11/Fig.S11A/3months/._Fig.S11_DAPI.tif
- __MACOSX/Fig.S11/Fig.S11A/3months/._Fig.S11_F4_80.tif
- __MACOSX/Fig.S11/Fig.S11A/3months/._Fig.S11_Merge.tif
- __MACOSX/Fig.S12/
- __MACOSX/Fig.S12/._Fig.S12A
- __MACOSX/Fig.S12/._Fig.S12B,C.xlsx
- __MACOSX/Fig.S12/Fig.S12A/
- __MACOSX/Fig.S12/Fig.S12A/._17month(mAb)
- __MACOSX/Fig.S12/Fig.S12A/._17month(PBS)
- __MACOSX/Fig.S12/Fig.S12A/._17month_(IgG)
- __MACOSX/Fig.S12/Fig.S12A/._3month
[truncated: 146 more entries]
