# Supplementary material for: Immunotherapy targeting isoDGR‐protein damage extends lifespan in a mouse model of protein deamidation
Source: EMBO Mol Med. 2023 Nov 16;15(12):e18526. doi: 10.15252/emmm.202318526 (PMC10701600; doi:10.15252/emmm.202318526)
Supplement: Supplementary file 2 — Source Data for Appendix [file EMMM-15-e18526-s002.zip › Fig.S1/Fig.S1B_IsoDGR.xlsx]

## Sheet: Fig.S1 IsoDGR in Spleen
											Fig.S1 IsoDGR in Spleen
		PCMT1+/+								PCMT1+/-							PCMT1-/-									PCMT1-/- + mAb
Mice1	Mice2	Mice3	Mice4	Mice5	Average			Mice1	Mice2	Mice3	Mice4	Mice5	Average			Mice1	Mice2	Mice3	Mice4	Mice5	Average			Mice1	Mice2	Mice3	Mice4	Mice5	Average
13.83	11.8	14.39	14.29	14.76	13.814			17.48	8.36	11.63	5.93	2.65	9.21			70.19	15.91	17.75	22.12	15.87	28.37			13.33	16.42	10.93	9.74	7.83	11.65
10.16	7.16	13.48	16.75	19.99	13.508			22.86	9.32	18.37	8.78	4.75	12.82			35.16	16.7	26.91	24.6	23.77	25.43			9.03	28.18	5.51	14.16	14.12	14.2
15.85	6.92	16.04	17.83	20.28	15.384			37.92	13.74	7.71	7.41	1.21	13.6			22.02	37.88	0.31	27.1	30.61	23.58			9.51	31.47	8.75	11.79	9.39	14.182
10.16	7.16	13.48	15.68	18.38	12.972			22.86	9.32	18.37	7.82	3.3	12.34			35.16	16.7	26.91	22.08	19.99	24.17			9.03	28.18	5.51	17.43	19.03	15.836
5.03	6.95	9.53	11.76	14.05	9.464			19.13	9.11	13.18	8.73	6.19	11.27			25.87	25.82	16.57	28.48	31.34	25.61			13.56	19.24	2.18	21.88	26.99	16.77
10.16	7.16	13.48	11.73	12.46	10.998			22.86	9.32	18.37	7.56	2.91	12.2			35.16	16.7	26.91	22.81	21.09	24.53			9.03	28.18	5.51	22.37	26.44	18.306
14.11	13.2	17.83	9.07	6.09	12.06			25.25	8.98	14.69	6.36	1.39	11.33			25.77	33.02	0	21.77	22.86	20.69			8.63	1.87	11.47	18.93	24.73	13.126
10.16	7.16	13.48	12.45	13.54	11.358			22.86	9.32	18.37	5.15	-0.7	11			35.16	16.7	26.91	11.49	4.1	18.87			9.03	28.18	5.51	23.85	28.66	19.046
11.56	5.58	19.09	13.06	13.55	12.568			23.98	4.99	17.79	7.65	3.68	11.62			54.87	8.08	22.89	20.16	15.93	24.39			12.09	22.6	17.86	25.88	30.06	21.698
10.16	7.16	16.13	15.58	17.8	13.366			21.94	5.36	18	14.03	13.5	14.57			11.34	19.37	26.42	18.55	18.3	18.79			8.66	18.84	9.22	17.32	19.86	14.78
14.34	6.44	19.87	11.23	10.07	12.39			23.75	6.99	13.18	11.71	10.24	13.17			39.14	25.32	21.34	14.07	6.8	21.33			11.41	23.04	13.61	18.59	19.87	17.304
11.21	6.63	15.83	8.5	7.14	9.862			18.88	10.84	20.25	14.57	13.53	15.61			33.03	51.14	18.3	29.04	26.49	31.6			13	15.93	8.71	29.49	37.97	21.02
11.27	8.48	17.33	8.31	6.28	10.334			29.2	12.98	16.14	17.9	17.13	18.67			24.54	32	30.12	34.18	36.83	31.54			26.12	22.97	8.26	33.05	40.01	26.082
13.83	11.8	16.47	10.54	8.79	12.286			15.44	8.88	15.35	18.26	20.78	15.74			42.52	48.9	36.15	50.6	54.64	46.56			17.17	13.53	14.62	30.79	38.64	22.95
11.73	16.34	18.78	13.76	12.84	14.69			14.74	9.95	15.44	19.98	23.28	16.68			32.05	29.34	16.95	31.24	33.8	28.68			16.17	15.27	7.45	21.43	25.67	17.198
13.83	12.65	13.69	16.61	18.22	15			25.72	9.58	8.07	22.24	26.13	18.35			41.75	52.28	2.94	34.74	35.96	33.53			12.58	14.31	7.46	13.15	14	12.3
12.7	9.76	9.67	13.32	14.62	12.014			20.1	5.04	14.84	16.79	18.53	15.06			30.28	32.69	13.26	10.67	3.29	18.04			11.37	23.62	12.28	14.49	13.85	15.122
35.88	15.23	15.98	11.53	6.11	16.946			10.95	17.7	0	18.96	23.67	14.26			26.02	20.03	41.97	15.26	8.23	22.3			12.47	14.86	6.67	26.89	34.67	19.112
12.02	21.41	10.1	15.6	16.14	15.054			15.92	8.33	4.34	11.18	12.01	10.36			24.3	34.95	15.33	22.14	20.77	23.5			6.95	37.11	15.36	18.39	17.68	19.098
13.03	9.69	9.88	11.33	11.57	11.1			27.57	14.87	10.36	16.97	16.65	17.29			27.49	26.25	0.78	16.73	16.01	17.45			4.99	4.57	11.17	12.69	15.58	9.8
15.31	16.01	14.63	14.59	14.23	14.954			30.6	7.05	21.96	14.88	12.38	17.37			13.75	44.69	4.72	29.69	34.01	25.37			12.21	13.51	10.72	11.37	10.98	11.758
19.98	10.94	6.17	17.47	20.03	14.918			21.62	4.65	12.3	18.15	20.79	15.5			42.84	68.06	18.66	37.48	34.62	40.33			11.58	5.46	6.36	10.98	12.57	9.39
20.29	16.35	16.09	11.94	9.12	14.758			9.31	16.9	0.02	18.4	23.23	13.57			41.83	18.48	6.99	41.7	51.34	32.07			12.95	13.81	6.72	10.12	9.6	10.64
18.35	18.18	13.58	23.36	26.68	20.03			26.38	14.89	16.98	15.16	13.04	17.29			14.93	25.05	0.89	20.95	24.62	17.29			12.17	14.8	8.31	9.7	8.68	10.732
16.7	5.38	7.65	14.55	16.87	12.23			16.88	4.32	11.36	13.89	15.41	12.37			66.46	4.6	26.15	28.89	27.13	30.64			2.23	48.52	5.22	7.21	1.48	12.932
12.93	0.66	9.69	14.13	17.31	10.944			24.32	15.59	27.86	11.27	5.61	16.93			36.33	12.23	30.33	20.08	16.97	23.19			19.07	7.15	3.19	7.29	6.03	8.546
16.26	6.02	12.31	20.51	25	16.02			18.94	3.59	1.3	10.74	12.13	9.34			42.65	34.47	17.64	30.48	29.93	31.03			4.71	37.01	4.33	8.69	5.36	12.02
8.16	7.69	15.8	22.33	28.21	16.438			16.26	1.45	11.11	15.54	18.51	12.58			23.73	51.03	0.01	27.2	28.34	26.06			9.21	12.77	17.22	9.24	7.33	11.154
10.36	18.11	8.26	10.99	10.36	11.616			18.3	7.43	0.02	17.52	21.99	13.05			27.64	25	8.41	16.35	14.35	18.35			16.52	12.28	4.25	11.21	11.31	11.114
8.05	5.26	15.72	25.55	33.49	17.614			39.54	7.99	9.34	19.9	20.37	19.43			41.14	41.78	16.55	33.67	33.93	33.41			22.59	21.82	8.6	9.92	6.05	13.796
14.95	2.92	13.91	15.08	17.33	12.838			24.92	17.33	31.35	16.3	12.18	20.42			42.32	30.11	16.02	37.65	41.73	33.57			20.69	11.25	15.88	11.04	8.59	13.49
14.82	6.43	24.39	22.71	26.46	18.962			16.28	7.25	5.91	17.74	21.7	13.78			14.56	35.92	30.02	17.56	12.92	22.2			16.55	5.84	8.59	10.47	10.54	10.398
12.72	6.78	22.36	22.32	26.51	18.138			10.73	5.48	12.72	19.03	23.72	14.34			16.18	36.86	10.24	8.15	1.67	14.62			14.74	29.57	9.4	16.55	15.87	17.226
10.35	9.68	22.28	19.15	21.67	16.626			11.59	5.7	14.63	18.67	22.68	14.65			46.37	44.84	4.28	14.95	6.51	23.39			14.16	17.9	7.46	17.14	19.12	15.156
14.33	5.87	13.25	14.07	15.54	12.612			17.22	12.14	23.77	16.18	15.42	16.95			19.4	47.53	40.4	35.89	35.94	35.83			16.34	4.78	16.26	26.96	34.21	19.71
11.9	11.02	14.38	22.42	27.41	17.426			11.38	15.7	14.43	8.76	6.22	11.3			82.39	43.99	40.29	52.5	50.96	54.03			25.09	26.34	7.42	37.29	46.12	28.452
13.64	4.29	15.71	18.01	21.41	14.612			27.53	11.2	2.81	7.45	4.25	10.65			13.73	27.44	51.62	21.9	17.38	26.41			14.17	15.91	1.02	29.27	38.72	19.818
9.45	8.25	14.46	13.63	15.09	12.176			15.73	18.34	9.89	5.35	0.69	10			53.69	53.05	26.57	22.45	11.47	33.44			11.38	10.63	18.65	25.31	31.19	19.432
6.13	5.83	10.4	17.82	23.01	12.638			20.72	9.97	14.75	6.58	2.3	10.87			24.19	20.8	5.14	8.66	4.63	12.68			18.1	24.56	5.05	22.97	26.5	19.436
14.14	11.28	12.26	19.55	23.05	16.056			21.45	9.39	17.64	12.55	10.74	14.35			25.05	44.27	30.22	16.52	8.19	24.85			6.44	19.83	3.04	12.14	13.33	10.956
12.37	6.26	9.87	14.29	16.68	11.894			29.07	5.2	0.09	14.74	16.39	13.1			8.09	6.98	41.85	15.88	14.34	17.43			18.61	19.34	14.12	24.59	28.2	20.972
11.12	8.96	6.74	13.59	15.91	11.264			19.83	12.55	16.8	13.5	12.05	14.95			44.74	33.85	17.26	7.9	4.12	21.57			13.5	25.73	18.3	22.26	23.8	20.718
7.54	17.16	6.93	13.79	15.42	12.168			14.59	10.86	4.81	19.85	24.73	14.97			8.25	6.97	5.11	21.68	29.13	14.23			4.9	62.14	2.98	24.44	24.98	23.888
7.64	9.7	9.94	16.05	19.53	12.572			15.05	10.81	14.16	18.14	20.54	15.74			33.87	17.33	10.32	10.68	5.77	15.59			5.11	22.96	7.81	25.55	32.34	18.754
13.85	9.27	12.4	17.21	19.9	14.526			27.66	14.71	5.09	15.98	16.06	15.9			27.65	23.03	11.59	19.86	19.4	20.31			9.59	0.31	9.12	13.51	17.1	9.926
