# Supplementary material for: Immunotherapy targeting isoDGR‐protein damage extends lifespan in a mouse model of protein deamidation
Source: EMBO Mol Med. 2023 Nov 16;15(12):e18526. doi: 10.15252/emmm.202318526 (PMC10701600; doi:10.15252/emmm.202318526)
Supplement: Supplementary file 2 — Source Data for Appendix [file EMMM-15-e18526-s002.zip › Fig.S1/Fig.S1C_CD68xlsx.xlsx]

## Sheet: Fig.S1C
Mice1	Mice2	Mice3	Mice4	Mice5	Average			Mice1	Mice2	Mice3	Mice4	Mice5	Average			Mice1	Mice2	Mice3	Mice4	Mice5	Average			Mice1	Mice2	Mice3	Mice4	Mice5	Average
2.65	6	5.33	0.43	2.19	3.32			0.13	4.88	1.23	4.2	1.1	2.31			9.59	9.63	2.96	5.8	8.44	7.28			2.86	0.35	21.66	0.45	4.4	5.944
2.52	5.62	5	0.54	2.02	3.14			0.04	5.1	5.52	6.15	1.85	3.73			7.83	10.16	3.13	15.51	8.42	9.01			0.59	0.69	10.7	13.51	3.16	5.73
9.44	2.76	4.1	12.22	12.02	8.108			1.4	3.54	2.35	2.84	1.17	2.26			13.23	8.98	10.29	0.05	10.97	8.7			2.37	0.35	21.66	0.45	4.08	5.782
2.27	4.74	4.24	0.54	2.02	2.762			2.03	3.09	4.52	4.14	1.52	3.06			4.95	10.16	3.13	15.51	6.5	8.05			5.51	8.12	6.76	0.01	5.32	5.144
1.44	3.37	2.99	0.34	0.99	1.826			1.89	2.51	4.47	3.96	1.48	2.86			5.73	9.94	3.63	9.85	6.42	7.11			3.34	0.35	21.66	0.45	4.72	6.104
1.6	2.42	2.25	0.54	2.02	1.766			1.24	4.7	4.12	4.75	1.65	3.29			6.96	10.16	3.13	15.51	7.84	8.72			5.92	0.03	0.06	5.82	4.6	3.286
3.37	2.71	2.84	5.99	1.26	3.234			2.38	2.23	4.9	2.77	2.02	2.86			11.04	13.07	13.99	0	10.37	9.69			5.73	0.35	21.66	0.45	6.32	6.902
1.89	3.42	3.12	0.54	2.02	2.198			1.71	3.94	3.36	3.99	2.57	3.11			5.68	10.16	3.13	15.51	6.99	8.29			4.68	3.84	14.56	10.78	6.36	8.044
5.26	4.21	4.42	0.12	11.26	5.054			1.64	3.35	4.82	3.69	3.66	3.43			9.85	11.88	0.88	10.12	9.11	8.37			6.75	0	9.46	3.3	5.92	5.086
8.67	1.98	3.32	0.54	22.16	7.334			2.58	4.65	0.52	10.85	3.5	4.42			6.05	1.77	1.8	11.72	5.74	5.42			7.72	5.44	13.52	5.18	7.83	7.938
6.4	2.84	3.55	0.41	15.23	5.686			3.8	6.76	0.15	1.77	3.5	3.2			2.9	21.53	2.96	8.95	5.65	8.4			9.16	9.97	12.25	2.15	8.81	8.468
3.41	3.21	3.25	0.21	6.78	3.372			4.06	7.54	2.76	2.08	4.08	4.11			6.09	17.84	18.37	6.43	8.8	11.51			6.36	26.26	12.46	6.12	9.22	12.084
4.72	2.79	3.18	3.14	7.85	4.336			-0.25	20.78	1.93	6.55	3.17	6.43			4.66	9.28	7.15	12.91	6.37	8.07			7.23	6.17	1.56	8.76	6.66	6.076
4.58	2.68	3.06	0.43	10.24	4.198			6.14	3.59	2.41	5.47	5.37	4.59			7.41	18.79	15.89	18.16	10.81	14.21			9.56	28.27	4.29	0.92	10.09	10.626
4.35	3.55	3.71	1.58	7.76	4.19			6.39	3.63	11.82	3.29	6.34	6.29			6.75	11.54	2.15	4.75	6.55	6.35			4.57	2.47	5.65	3.65	4.35	4.138
7.03	3.78	4.43	9.19	7.46	6.378			2.94	19.02	6.02	4.75	5.27	7.6			9.45	22.27	10.26	0.05	9.92	10.39			1.63	0.02	17.81	11.85	4.38	7.138
2.25	4.56	4.09	2.32	0.34	2.712			1.42	9.11	0.01	2.79	2.27	3.12			6.24	3.27	10.21	7.37	6.47	6.71			5.36	3.24	4.62	2.56	4.73	4.102
5.67	5.01	5.14	4.08	7.79	5.538			4.18	1.27	8.68	0	3.89	3.61			4.26	7.33	5.12	23.65	6.85	9.44			0.62	2.28	16.75	6.72	3.27	5.928
17.41	2.16	5.21	38.47	8.55	14.36			1.68	3.87	4.54	0.06	2.06	2.44			9.84	9.2	2.86	4.41	8.39	6.94			1.44	0	0.04	10.16	2.09	2.746
4.01	8.79	7.84	2.56	1.65	4.97			4.26	9.49	16.65	1.37	5.89	7.53			7.31	10.92	9.07	0.05	7.1	6.89			0.68	3.91	6.44	5.98	2.27	3.856
5.69	8.3	7.78	6.99	2.3	6.212			1.83	16.82	0.5	7.29	3.95	6.08			14.53	2.79	14.44	0.33	11.64	8.74			3.65	1.06	0.45	0.87	2.7	1.746
6.31	5.69	5.82	13.09	0.04	6.19			5.41	3.37	5.74	1.5	4.78	4.16			11.58	25.15	30.31	8.8	14.86	18.14			2.37	2.22	4.13	2.38	2.55	2.73
4.74	4.04	4.18	5.02	5.01	4.598			6.19	0.53	7.92	0	5.07	3.94			16.28	15.7	3.4	1.75	13.17	10.06			2.37	3.29	6.77	3.45	3.08	3.792
4.62	6.85	6.4	4.25	3.2	5.064			0.17	14.15	6.15	6.56	3.1	6.03			19.91	2.13	8.63	0.12	14.48	9.05			0.53	0	13.35	2.48	2.11	3.694
2.81	7.88	6.86	1.37	0.19	3.822			3.54	2.05	3.18	3.26	3.3	3.06			11.62	19.32	0.08	10.51	11.07	10.52			1.47	8.85	2.68	0.37	2.3	3.134
1.4	4.57	3.94	0	0.26	2.034			2.26	7.08	3.44	11.62	3.97	5.67			10.62	20.73	0.35	12.9	10.86	11.09			1.56	0	12	0.81	2.46	3.366
2.2	4.54	4.07	0.91	1.61	2.666			1.38	5.88	0	0	1.57	1.76			6.17	30.95	4.43	5.45	8.65	11.13			2.3	0	6.28	6.92	3	3.7
4.49	6.18	5.84	3.12	4.5	4.826			2.16	7.34	0	5.45	2.86	3.56			9.58	11.43	14.61	0	9.28	8.98			6.26	10.13	0.01	1.62	5.48	4.7
4.49	7.7	7.06	6.27	0.14	5.132			5.1	7.59	6.75	0	4.99	4.89			15.55	21.23	3.12	2	13.29	11.04			2.1	21.33	21.74	4.25	3.16	10.516
7.6	4.98	5.51	11.14	6.15	7.076			5.92	6.51	0.45	1.15	4.85	3.78			8.57	19.39	12.49	6.45	9.97	11.37			1.11	20.83	2.19	4.6	3.81	6.508
2.75	6.68	5.9	0.61	1.73	3.534			2.47	4.28	2.84	12.17	3.79	5.11			14.27	20.98	12.01	5.56	13.8	13.32			5.2	2.62	0	1.41	3.92	2.63
2.71	4.97	4.52	0.75	2.87	3.164			3.98	5.24	9.52	1.83	4.5	5.01			8.69	2.17	6.81	13.51	8.29	7.9			3.87	3.42	14.72	10.71	5.78	7.7
6.04	5	5.21	0.86	12.05	5.832			5.03	2.53	0.84	26.43	6.66	8.3			2.76	4.1	17.93	3.33	4.66	6.56			6.33	4.65	5.96	4.83	5.94	5.542
6.73	6.32	6.4	5.05	8.73	6.646			6.4	3.4	0.17	2.84	4.98	3.56			5.63	13.71	25.76	1.33	8.29	10.94			10.03	12.98	0.58	7.24	9	7.966
5.24	4.21	4.42	11.3	0	5.034			2.84	2.93	2.14	6.55	3.18	3.53			6.59	5.5	15.16	26	9.58	12.57			10.79	17.08	8.88	2.55	10.36	9.932
4	5.26	5.01	3.72	3.26	4.25			0.48	9.51	3.2	3.78	1.67	3.73			4.37	23.69	13.21	28.02	10.12	15.88			5.84	9.11	13.44	0.01	6.4	6.96
3.91	4.59	4.45	0.11	7.17	4.046			1.01	15.19	8.53	0.55	2.36	5.53			11.85	3.01	5.3	9.38	9.87	7.88			7.64	1.61	1.23	9.41	6.46	5.27
4.09	4.05	4.06	1.48	6.72	4.08			0.5	5.49	3.66	1.99	1.07	2.54			6.49	28.22	25.1	11.57	11.54	16.58			5.43	11.68	20.76	1.3	7.37	9.308
2.27	3.89	3.56	2.3	0.95	2.594			4.27	7.6	6.25	6.55	2.84	5.51			10.68	10.47	5.83	1.66	9.11	7.55			0.87	0.1	15.48	0.04	2.31	3.76
3.61	4.65	4.44	5.04	1.34	3.816			0.58	8.1	1.3	9.88	2.28	4.43			11.62	12.8	12.5	15.89	12.33	13.03			2	19.02	4.19	5.08	4.48	6.954
2.83	8.23	7.15	1.07	0.27	3.91			6.12	14.25	0.09	0	5.67	5.23			9.72	1	0.03	11.13	7.83	5.94			4.78	6.36	11.06	8.7	6.09	7.398
1.74	5.59	4.82	0.37	0.01	2.506			1.5	10.73	5.52	8.09	3.71	5.91			2.33	29.07	7.96	5.92	6.33	10.32			7.12	0	10.01	1.49	6.03	4.93
5.47	5.5	5.49	10.88	0.04	5.476			4.91	3.33	6.01	0.62	4.38	3.85			11.56	0.96	0.11	1.07	7.95	4.33			8.54	0	5.52	7.11	7.1	5.654
4.45	6.84	6.36	6.47	0.51	4.926			3.87	2.13	17.29	2.73	5.04	6.21			8.27	7.62	2.59	1.96	6.86	5.46			4.72	0.01	0.02	4.58	3.66	2.598
3.8	6.14	5.67	1.83	3.9	4.268			5.01	6.76	9.14	0.23	5.13	5.26			11.65	12.11	5.94	2.86	10.09	8.53
