# Supplementary material for: Immunotherapy targeting isoDGR‐protein damage extends lifespan in a mouse model of protein deamidation
Source: EMBO Mol Med. 2023 Nov 16;15(12):e18526. doi: 10.15252/emmm.202318526 (PMC10701600; doi:10.15252/emmm.202318526)
Supplement: Supplementary file 2 — Source Data for Appendix [file EMMM-15-e18526-s002.zip › Fig.S1/Fig.S1D.xlsx]

## Sheet: Fig.S1D
Mean_isoDGR	SD_isoDGR	SEM_isoDGR	Mean_CD68	SD_CD68	SEM_CD68	W_coef	fit_Mean_CD68	W_sigma
14.92	3.851	0.574	3.69	1.367	0.2038	-3.95708	3.60794	1.84729
14.15	5.236	0.7805	4.326	2.113	0.3149	0.534631	8.83129	0.101492
23.92	10.42	1.553	9.147	2.485	0.3705
18.17	7.746	1.155	5.053	2.247	0.335
