# Supplementary material for: Immunotherapy targeting isoDGR‐protein damage extends lifespan in a mouse model of protein deamidation
Source: EMBO Mol Med. 2023 Nov 16;15(12):e18526. doi: 10.15252/emmm.202318526 (PMC10701600; doi:10.15252/emmm.202318526)
Supplement: Supplementary file 2 — Source Data for Appendix [file EMMM-15-e18526-s002.zip › Fig.S10/Fig.S10B_IsoDGR.xlsx]

## Sheet: Source data Fig.S10 IsoDGR
		Fig.S10 IsoDGR
		17month(PBS)							17month(IgG)						17month(mAb)
Mice1	Mice2	Mice3	Mice4	Mice5			Mice1	Mice2	Mice3	Mice4	Mice5			Mice1	Mice2	Mice3	Mice4	Mice5
8.49	23.51	23.27	22.37	7.36			8.41	8.78	8.51	3.6	5.15			15.47	7.05	7.6	5.03	5.13
5.06	16.25	15.31	21.69	9.4			5.98	2.5	8.59	4.81	0.87			4.94	8.72	12.72	27.54	36.31
10.25	29.68	9.54	4.38	14.87			9.12	1.89	9.42	4.29	5.85			11.12	9.83	11.57	3.95	10.4
18.5	16.43	9.46	14.48	15.25			8.4	19.04	9.49	21.07	3.38			15.96	57.79	3.28	1.86	8.83
21.74	25.29	16.1	10.08	18.17			2.81	9.36	9.23	6.37	2.19			4.2	8.5	12.87	2.69	19.9
17.31	19.08	15.34	13.05	11.23			6.18	5.57	12.61	4.45	8.03			12.68	5.29	13.2	1.6	11.97
6.71	14	7.51	19.95	8.09			9.96	1.58	0.03	5.95	8.47			23.23	17.84	7.08	0.3	9.53
3.97	21.07	4.74	10.79	27.96			10.76	1.82	23.79	8.73	4.58			10.96	9.84	10.63	7.03	47.57
11.27	28.55	14.7	27.32	6.48			2.38	16.67	9.07	6.61	8.41			14.66	4.96	7.43	7.22	7.65
13.28	9.74	20.35	14.15	8.46			10.61	1.45	1.35	2.67	10.03			12.72	4.53	16.32	23	9.83
8.75	16.37	19.66	17.57	3.62			3.02	0.43	25.82	8.19	5.26			8.28	12.26	14.11	6.51	45.48
10.56	32	24.89	16.83	30.37			8.35	8.2	31.64	6.24	4.41			8.78	9.1	8.15	29.75	5.48
8.07	13.94	17.38	13.9	10.93			8.03	4.42	0	5.67	1.94			18.36	7.34	4.82	0.57	3.21
11.87	26.4	37.45	29.04	22.99			5.61	22.74	0	19.39	2.45			17.25	10.49	8.52	2.75	33.2
11.3	22.58	16.5	12.06	21.26			11.03	28.57	11.9	9	12.48			13.64	10.53	7.2	7.53	13.91
14.28	18.56	19.93	11.64	16.02			6.53	3.42	1.82	7.56	14.66			15.15	6.89	3.89	2.18	3.27
15.62	6.13	11.62	6.44	12.5			6.35	7.61	1.18	3.43	10.68			8.52	4.86	7.33	0.9	7.74
9.76	12.62	9.28	15.95	14.32			5.9	2.37	0.89	13.94	10.35			16.76	9.01	6.36	1.09	2.13
35.42	13.57	9.82	6.65	35.15			12.21	5.43	0.01	1.81	10.91			8.59	6.58	25.67	21	14.65
11.08	16.5	25.18	9.98	15.23			8.46	1.88	2.69	2.1	14.87			9.66	5.53	6.17	3.9	5.79
9.64	18	26.08	14.61	7.48			1.1	4.62	1.99	1.32	2.31			14.55	8.59	6.29	14.47	10.82
15.01	18.43	21.51	15.08	8.35			9.72	3.76	4.21	1.85	8.4			8.07	11.97	9.76	8.68	24.54
16.36	29.11	9.3	14.16	14.18			8.52	5.68	0.57	5.84	9.91			9.02	59.96	13.35	13.08	24.61
31.25	15.54	20.36	6.5	15.92			3.18	10.66	9.4	5.06	1.49			14.94	5.71	6.21	4.45	8.55
10.18	13.61	34.65	6.5	14.81			10.35	1.21	1.86	11.66	3.49			12.73	7.74	3.69	1.27	1.15
11.89	18.85	15.95	24.97	18.22			8.68	0.81	6.95	8.69	4.5			14.95	11.52	6.68	4.69	2.39
11.36	17.9	21.27	10.91	8.44			2.68	8.48	2.96	11.28	0.22			9.52	3.98	2.89	3.61	4.62
21.93	20.61	13.78	14.12	23.25			3.21	3.56	1.4	16.23	11.32			10.45	6.15	6.08	6.61	19.25
18.68	20.29	12.17	20.6	16.46			9.71	5.76	18.69	4.27	3.7			12.98	14.16	9.7	29.53	8.55
23.84	17.64	18.64	19.18	13.85			9.87	3.9	1.71	2.58	17.24			9.33	7.37	22.83	10.47	7.13
7.15	7.48	1.02	3.16	3.99			9.76	7.03	12.28	4.74	4.82			18.09	27.51	3.09	7	8.35
14.09	21.87	12.39	6.79	11.48			8.31	10.31	0.53	9.27	11.53			8.82	14.02	14.91	2.96	45.56
4.47	18.75	22.18	16.6	38.77			4.01	7.65	33.49	14.47	0			7.92	13.32	9.17	10.43	19.59
10.22	30.79	18.16	22	15.23			13.74	19.09	13.08	26.27	13.4			17.74	7.35	8.8	16.43	18.98
2.94	11.36	28.94	19	7.03			7.99	2.46	37.43	6.45	5.44			14.75	8.39	11.85	1.17	63.59
0.14	5.29	7.32	18.68	6.41			7.57	6.16	7.21	1.29	18.18			11.47	6.75	21.45	2.19	1.5
11.4	21.93	14.3	18.18	27.09			4.97	3.29	11.7	4.08	15.16			9.96	12.35	10.26	56.11	31.22
10.15	8.32	14.8	12.71	1.72			6.87	4.56	21.98	5.1	4.6			6.7	11.57	7.79	5.07	36.01
31.84	9.66	8.84	18.45	8.86			13.87	10.16	5.67	1.52	6.5			14.57	5.21	3.91	29.21	5.65
2.17	13.83	11.87	9.9	21.51			4.34	13.51	17.96	5.64	7.73			11.56	6.8	6.26	8.26	12.3
2.63	19.06	9.55	45.46	2.96			9.19	5.5	38.26	3.51	0.51			12.29	7.92	9.54	10.1	84.01
17.19	21.34	14.23	12.48	33.41			5.95	9.04	27.81	10.04	5.45			10.73	6.61	13.98	11.57	14.47
17.29	24.16	11.08	15.54	7.48			3.17	27	0.8	1.79	2.62			9.47	7.72	13.08	7.89	66.65
16.86	15.38	0.16	62.16	17.49			9.16	3.88	11.2	0.66	1.35			9.88	16.18	6.78	17.19	33.63
4.99	8.19	7.65	5.06	12.92			7.97	2.66	2.11	5.47	7.89			13.96	8.52	11.49	1.86	11.14
24.23	13.21	13.35	10.67	23.48			10.29	1.99	0.02	2.21	12.15			5.94	9.82	11.94	37.22	14.2
12.89	9	21.57	2.89	7.71			5.73	2.02	3.43	1.7	21.08			12.76	7.82	8.46	7	2.98
11.48	10.94	8.82	9.65	13.53			11.5	2.01	0.95	2.22	0.17			7.14	6.92	21.99	6.71	17.94
6.31	17.3	19.91	13.56	6.44			11.83	4.28	0.84	11.07	0.56			23.95	17.02	5.45	3.35	2.04
7.23	20.2	15.72	16.41	6.71			11.59	11.27	6	10.9	8.1			8.18	9.63	10.05	19.02	19.39
