# Supplementary material for: Immunotherapy targeting isoDGR‐protein damage extends lifespan in a mouse model of protein deamidation
Source: EMBO Mol Med. 2023 Nov 16;15(12):e18526. doi: 10.15252/emmm.202318526 (PMC10701600; doi:10.15252/emmm.202318526)
Supplement: Supplementary file 2 — Source Data for Appendix [file EMMM-15-e18526-s002.zip › Fig.S10/Fig.S10C_CD68.xlsx]

## Sheet: Source data Fig.S10 CD68
		Fig.S10 CD68
		17month(PBS)							17month(IgG)						17month(mAb)
Mice1	Mice2	Mice3	Mice4	Mice5			Mice1	Mice2	Mice3	Mice4	Mice5		Mice1	Mice2	Mice3	Mice4	Mice5
0.85	9.64	4.75	12.41	4.42			5.37	18.04	2.24	4.74	11.05		1.17	0	0	1.5	2.61
4.18	4.99	8.16	11.25	2.9			6.84	10.1	6.36	15	17.88		3.62	2.93	1.83	0	0.51
9.61	9.34	3.65	6.22	4.22			3.5	11.18	2.64	2.5	20.64		2	0.25	4.14	0.08	0.07
13.8	4.59	6.42	12.7	7.86			6.78	7.93	10.41	2.62	9.2		8.73	0	6.65	0	0.29
4.02	16.32	1.2	6.47	8.79			3.19	4.79	9.44	16.29	12.81		0	0	6.63	1.83	0.01
4.25	3.98	2.71	6.91	6.75			5.84	14.39	5	14.44	8.46		1.14	0.84	13.31	0	0.47
1.99	3.09	0.39	6.45	4.06			0.04	6.79	1.79	3.7	3.05		2.32	10.05	5.16	0.53	8
6.19	10.66	0.08	7.01	4.62			0.16	6.15	7.59	3.83	5.4		0	0.01	5.2	7.06	2.51
2.06	7.58	1.06	12.12	8.14			12.36	8.68	12.06	6.07	2.42		2.15	14.99	2.28	4.27	6.73
4.62	8.52	3.66	9	6.44			13.92	11	10.29	5.71	1.79		1.82	4	0	2.68	7.22
3.33	5.96	2.06	12.47	6.24			8.71	9.85	9.13	1.15	4.53		5.76	0.03	2.41	0.58	2.27
1.9	11.24	4.65	8.17	12.11			0.74	8.85	3.82	13.05	10.54		0	3.67	4.69	0	0.13
1.5	0.92	0.93	3.19	3.68			2.73	22.43	4.5	0.67	9.19		0	4.07	0	1.08	0.07
5.02	4.44	2.98	4.42	4.76			9.42	2.37	3.11	3.71	8.18		1.13	0.25	2.15	7.63	6.51
0.73	9.4	19.08	14.1	12.75			5.39	3.28	2.86	5.45	6.6		2.54	1.38	4.4	8.82	7.21
13.9	10.85	6.11	13.97	6.22			7.74	6.22	6.32	3.83	9.7		0.07	1	4.57	0	3.42
2.39	2.13	5.71	5	5.11			8.58	8.72	2.09	0.13	4.4		0	0.29	0.01	0	0
12	7.57	3.07	7.75	5.15			1.85	4.19	2.85	7.07	6.27		1.05	0.1	0	3.43	5.71
14.15	3.36	8.16	7.55	16.18			8.66	27.1	8.77	2.98	1.05		11.34	6.67	8.37	4.34	5.72
11.03	4.37	2.58	5.66	7.76			1.26	8.9	2.89	5.51	3.9		0.21	0	7.79	0	0.18
4.07	2.36	4.32	4.11	5.11			10.7	11.55	5.06	1.8	3.37		1.84	0	0.1	3.48	2.7
4.78	4	11.84	5.96	3.59			3.14	5.97	13.59	16.66	4.94		11.24	0	1.07	0	10.15
11.84	15.22	6.3	5.46	9.09			5.49	5.97	7.45	8.57	9.47		0.07	5.85	3.19	5.15	1.49
0.44	5.36	4.2	3.58	6.31			10.18	17.2	9.42	3.14	2		0.91	4.68	0.01	0	0
2.24	8.04	7.9	21.23	6.04			1.37	8.39	1.6	2.78	7.81		0	3.9	3.35	0.37	6.91
6.53	5.21	3.31	9.39	6.03			10.99	6.32	13.12	1.14	5.62		0.02	6.77	0.01	0	0
1.31	5.65	3.76	5.79	2.97			3.4	9.01	3.19	5.99	2.6		0	1.25	1.76	0	0.06
15.42	10.35	2.84	10.71	11.21			0.92	8.28	14.85	0.97	3.53		3.85	11.22	0	5.66	0.98
2.43	10.6	2.29	7.41	4.7			10.32	14.18	8.49	0.32	0.62		0.35	8.21	0.11	0.69	2.48
3.55	19.32	0.13	2.41	9.63			4.55	10.48	3.17	4.28	6.54		2.94	4.44	4.82	6.19	0.03
2.65	9.53	0.79	6.66	5.87			0.22	3.08	5.08	7.49	0.89		0.38	0.44	0	0	0
5.92	3.4	0.34	4.52	6.54			3.07	5.61	5.79	1.07	0.98		0.33	1.88	0	1.91	5.29
3.57	23.18	1.33	3.77	12.34			3.77	4.81	4.56	0.78	4.35		0	0.11	0.03	0	2.4
1.83	10.14	1.36	15.23	3.28			6.83	0.92	5.86	1.88	0.23		0.03	10	3.05	0.13	6.72
2.08	1.81	3.58	8.02	5.64			10.41	5.82	14.37	5.39	10.17		0.04	1.63	10.22	0	2.71
0.8	8.27	2.08	8.79	3.82			8.05	5.21	3.25	2.72	5.47		3.97	0.05	0.36	0.56	3.36
0.57	7.28	4.51	8.95	13.15			4	3.42	16.18	2.88	3.06		0.02	0	5.71	0.16	9.37
3.51	5.83	7.2	5.95	5.71			4.2	4.52	12.52	2.97	5.89		0.86	0	6.22	0	2.14
6.41	8.7	1.22	8.82	5.76			3.5	7.22	22.62	2.97	6.79		0	6.28	0.5	3.58	0
2.7	4.25	8.95	5.8	8.36			3.4	5.15	5.49	15.38	2.56		0.04	0	6.18	0.48	0.01
12.28	12.5	1.8	9.38	5.08			12.97	11.07	23.7	4.39	3.23		0.61	0	6.65	0	0.31
0.18	18.64	5.49	6.02	13.65			11.41	7.28	8.09	4.15	13.65		12.8	8.99	2.94	9.08	0.99
4.86	8.04	5.73	5.86	6.14			6.17	5.71	20.76	9.46	0.96		3.25	0.05	0.01	16.89	2.73
1.79	4.63	4.72	6.41	7.7			2.42	2.91	3.3	6.11	1		0.35	11.35	3.53	0	0.04
4.57	8.09	6.93	5.94	4.72			24.71	1.84	11.04	1.44	0.39		0.05	0.04	4.73	1.44	1.74
12.07	3.87	4.89	3.66	13.29			4.51	6.95	9.07	5.9	10.57		16.55	0.15	10.35	0	0
10.82	2.56	9.46	4.94	5.27			4.12	6.51	10.97	2.85	2.6		0.02	0	7.07	0	0.01
8.25	5.39	0.53	6.54	6.28			0.09	6.89	6.71	3.97	5		10.15	0	12.22	0	0
8.79	5.67	4.75	3.83	3.2			6.69	5.11	8.31	4.05	4.11		0.19	0.11	2.86	0	3.35
15.59	5.56	3.58	8.85	6.49			3.9	9.15	12.26	0.68	1.77		6.71	2.81	0.08	0.73	3.91
