# Supplementary material for: Immunotherapy targeting isoDGR‐protein damage extends lifespan in a mouse model of protein deamidation
Source: EMBO Mol Med. 2023 Nov 16;15(12):e18526. doi: 10.15252/emmm.202318526 (PMC10701600; doi:10.15252/emmm.202318526)
Supplement: Supplementary file 2 — Source Data for Appendix [file EMMM-15-e18526-s002.zip › Fig.S11/Fig.S11B.xlsx]

## Sheet: Soure Data Fig.S11
	mAb treatment reduces the F4/80 macrophages in liver of aged 17 month C57BL/6J mice
		3months						17months(PBS)						17months(mAb)						17months(IgG)
Mice1	Mice2	Mice3	Mice4	Mice5		Mice1	Mice2	Mice3	Mice4	Mice5		Mice1	Mice2	Mice3	Mice4	Mice5		Mice1	Mice2	Mice3	Mice4	Mice5
0.02	4.81	4.45	4.45	4.64		2.86	0	0.43	3.62	12.38		0.65	3.71	1.86	0.02	3.09		2.85	16.94	0.98	0.68	0
0.21	11.27	0.63	0.63	6.35		5.3	0	41.69	0	6.69		3.59	0.4	21.62	0.04	0		0.78	3.93	1.76	11.62	0.25
0.19	8.43	1.53	1.53	2.68		1	4.88	0.09	14.07	10.05		0.82	2.37	13.73	0.13	0		3.73	7.97	0	8.3	56.71
0.01	3.69	1.28	1.28	0		6.61	1.02	5.07	3.02	3.26		0	4.51	1.32	0	0.8		25.41	0.71	0.77	6.13	2.3
0.05	4.53	13.09	13.09	2.55		3.53	0	0.6	19.79	0.16		0.77	1.88	0.21	0	0		0.01	5.42	6.84	0.95	0.64
0.03	1.23	2.43	2.43	0.45		0.04	17.68	0.01	2.92	20.65		3.48	1.21	14.12	0.08	0		5.92	0.03	0	5.95	9.66
0	0.07	8.28	8.28	0.05		6.25	0.01	0.1	36.73	2.12		0.61	0.56	2.32	0	1.42		4.96	13.73	5.53	2.62	5.46
0.02	0.06	5.37	5.37	0.04		0.43	0.01	26.05	1.08	0.92		10.67	2.6	39.66	0	0.06		7.76	0.67	0.47	6.69	1.45
2.57	17.13	0.96	0.96	0.25		4.61	16.65	9.93	5.88	0.08		0.72	1.12	0.11	0	3.36		5.81	1.56	0.2	7.06	0.26
1.23	3.01	3.32	3.32	1.65		4.03	0.08	1.81	11.41	2.97		0.27	0.17	0.53	0	10.89		0.13	0.65	0.15	1.19	7.08
0.34	1.39	1.26	1.26	6.98		1.91	0.2	0.59	6.37	10.94		0.81	3.15	1.32	0	0		0.12	0.58	0.08	5.56	1.24
0.22	1.73	0.28	0.28	0.58		5.95	9.26	6.09	31.93	26.02		3.95	0.54	2.92	19.47	0		5.16	2.85	0.97	0.47	8.2
0.05	2.37	4.31	4.31	0.53		7.35	0.16	0	9.43	0.22		0.01	0.81	4.96	0	0		0.1	4.61	7.58	0.56	6.11
0.11	4.28	0.46	0.46	3.55		6.13	16.45	15.41	0.99	1.97		0.03	2.26	6.16	0	0		0.04	1.7	0.11	2.19	3.28
0.06	0.61	1.67	1.67	0.13		6.37	1.26	8.57	8.43	16.1		10.76	1.92	0.36	4.63	0		2.12	0.3	0	4.08	3.71
1.73	5.48	1.82	1.82	0		4.34	0.79	5.07	10.41	13.98		0.54	1.01	0.09	0	0		1.3	5.62	0.01	11.51	56.34
0.03	6.97	0.25	0.25	0.02		5.78	1.97	26.45	3.55	25.56		1.17	8	2.46	0.44	0		10.47	2.66	0.24	1.29	9.47
0.19	0.4	3.28	3.28	0.79		7.38	0.83	0	4.12	8.55		6.85	1.89	3.31	11.06	0		3.1	4.44	6.03	3.87	13.12
0.72	2.38	0.79	0.79	0.05		3.25	3.08	2.18	48.53	0.35		0.33	0.88	0.26	2.72	0.56		1.8	0.69	4.51	9.55	21.79
0.2	1.14	5	5	4.08		0.14	15.44	14.29	0.15	3.3		2.78	3.01	0.24	0	1.27		3.47	0.32	0.57	7.95	6.52
0.18	6.23	0.32	0.32	0		7.31	0.23	15.26	0.47	0.04		0	14.64	0.15	0.02	0		1.79	3.93	0.4	6.74	12.1
0.01	0.83	6.68	6.68	0		0.19	0	7.16	4.96	0.12		0.56	2.25	9.67	0	2.15		0.18	4.71	1.9	29.11	3.14
0.33	0.12	4.58	4.58	3.34		60.27	0.36	11.41	11.35	0.09		1.18	9.75	2.91	0	0.23		0.14	23.42	1.8	5.74	7.6
0	1.53	3.66	3.66	4.34		39.58	0	3.58	0.09	7.38		0	4.48	1.03	0	4.6		0.96	20.71	1.37	4.37	2.51
1.19	2.17	1.12	1.12	0		4.26	17.03	6.2	15.5	1.09		3.22	0.92	0.52	1.91	0.1		1.59	5.36	1.26	2.38	3.75
0.92	0	3.31	3.31	0		4.84	6.41	4.31	22.15	3.91		0.76	1.01	3.91	5.86	0		0.21	1.36	0.06	1.16	3.41
0.03	1.76	2.09	2.09	5.53		0.16	9.27	3.8	6.66	26.9		0.08	3.5	0.1	0.02	0.14		6.76	0.6	0.02	2.5	11.31
0.01	4.58	17.83	17.83	5.74		12.24	0.15	0.4	1.23	0.15		0.07	5.16	2.5	0	3.64		1.07	0.93	4.32	13.46	0.89
0.73	6	7.72	7.72	0		0.31	6.94	0	9.06	1.22		0.45	3.34	4.37	3.29	0.99		0.25	9.34	0	15.27	0.02
0.78	9.99	4.73	4.73	0.24		12.44	0.04	0.06	9.59	4.99		0.25	3.85	0.01	0.04	0.42		0.93	1.99	0.03	13.56	0.83
0.01	0.53	3.87	3.87	0.43		4.19	0.32	10.66	5.81	7.29		0.15	20.44	2.59	0	0		15.97	3.48	2.78	0.5	12.58
0.04	19.82	2.66	2.66	0		7.38	0.2	0.09	0	3.67		0.16	1.64	0.42	0.05	0.06		0.03	40.53	11.45	2.57	0.96
0.94	1.73	0.03	0.03	1.26		1.17	0.13	11.65	12.91	1.79		0.06	1.05	9.43	3.1	0		3.1	2.18	0	8.41	15.76
0	0.94	0.14	0.14	1.33		10.88	8.78	0.3	5.32	15.14		18.18	2.57	3.85	0	0		3.58	1.33	0.42	4.32	2.54
1.7	13.59	10.93	10.93	1.92		26.33	0.04	0.45	7.37	7.28		0.22	2.79	2.12	0	4.02		0.42	9.71	1.06	5.19	0.23
0.82	2.12	1.74	1.74	1.52		0.17	12.84	2.81	5.7	1.79		5.97	8.04	0	2.75	8.57		1.11	3.34	0	5.5	6.65
0.4	1.63	4.01	4.01	0.78		3.53	0	0	0.11	11.11		1.09	2.8	14.96	0.16	0		5.49	6.46	0.01	13.02	1.25
0.1	0.62	1.22	1.22	3.95		9.36	0	5.27	1.79	8.79		0.5	9	5.31	0.18	0.59		0.06	1.17	1.79	12.7	0.37
3.28	2.26	1.23	1.23	0.2		3.25	10.28	1.76	5.99	8.54		4.79	2.2	2.29	0	0.01		2.8	1.08	0	0.81	1.81
0.01	0.43	7.97	7.97	0.63		1.14	0.38	2.35	10.27	4.64		0.01	1.88	13.57	4.17	0		0.55	1.06	5.36	10.56	4.33
0.01	2.57	10.88	10.88	0.94		1.24	0.07	1.18	2.86	5.86		6.71	0.49	7.44	0.01	0.9		0.02	0.21	0.07	11.03	3.13
0.04	0.88	2.68	2.68	0		0.6	3.91	1.92	9.25	0.01		3.62	4.44	0.01	0.02	0		4.41	1.01	2.27	2.71	15.6
0.03	14.28	10.46	10.46	1.85		6.74	0.18	0.16	0.21	14.22		0	2.02	0.12	0	4.41		2.01	5.84	4.81	1.68	9.04
0.99	0.85	1.76	1.76	0		0.66	0.15	0.02	0.78	0.12		2.36	0.06	38.02	0	0.05		1.91	0.47	1.81	8	2.31
0.11	4.43	2.19	2.19	0.37		55.04	0	0	10.12	0.7		0.89	2.84	2.51	0.02	0		1.94	24.7	27.05	5.94	8.4
0.02	1.08	3.22	3.22	1.68		1.63	0.9	2.58	3.26	2.66		11.15	0.06	2.6	0	0		0	2.16	5.21	27.34	0.66
0.14	6.38	0.01	0.01	0		3.33	3.58	10.69	6.57	10.22		0.99	1.57	0.14	8.32	0		3.68	0.09	0	5.5	8.32
2.69	2.92	9.62	9.62	5.67		40.36	0.61	0	32.09	2.85		1.71	4.98	2.8	0	1.75		0.17	9.49	23.99	1.07	1.61
0	5.68	6.89	6.89	0.01		1.93	0.04	1.85	0.37	0.02		0.11	0.44	4.43	0	0.07		2.16	1.44	13.13	7.81	0.21
3.92	2.01	5.87	5.87	0.08		6.17	0	0.02	1.15	0		1.23	4.59	1.32	0	7.41		10	4.2	2.79	3.81	4.58
