# Supplementary material for: Immunotherapy targeting isoDGR‐protein damage extends lifespan in a mouse model of protein deamidation
Source: EMBO Mol Med. 2023 Nov 16;15(12):e18526. doi: 10.15252/emmm.202318526 (PMC10701600; doi:10.15252/emmm.202318526)
Supplement: Supplementary file 2 — Source Data for Appendix [file EMMM-15-e18526-s002.zip › Fig.S12/Fig.S12B,C.xlsx]

## Sheet: Fig.S12 B and C
			Fig.S12 B and C
	IBA1 positive microglia cellular body quantification (μm)						IsoDGR Quantification (A.U)
3 Months	17 Months (PBS)	17 Months (mAb)	17 Months (IgG)			3 Months	17 Months (PBS)	17 Months (mAb)	17 Months (IgG)
10.23	47.57	21.74	45.84			5.17	11.21	4.02	18.15
11.55	49.91	29.53	32.03			3.06	14.39	5.59	11.08
5.19	49.5	20.25	21.11			7.41	7.79	6.62	8.06
23.67	50.16	18.28	22.98			7.55	15.96	5.95	10.63
4.77	52.36	18.78	20.94			6.08	11.98	4.77	10.61
2.37	50.78	36.25	48.81			5.56	16.82	5.38	5.51
17.29	15.54	22.94	55.24			4.52	18.53	5.3	7.43
1.43	52.85	16.55	21.57			5.78	12.31	6.8	9.6
6.7	48.5	39.26	13.88			5.62	10.13	4.61	9.83
8.57	18.61	10.21	14.98			6.49	9.07	10.44	9.96
4.71	52.15	4.81	13.84			4.21	13.15	6.46	6.49
16.28	24.81	4.71	22.41			5.55	7.37	6.16	7.99
6.41	38.88	9.33	57.63			6.25	7.11	5.91	7.8
5.44	54.06	1.36	46.2			4.05	12.63	3.98	6.8
4.62	35.56	3.15	31.8			5.96	9.32	6.5	8.34
4.29	29.22	27.39	26			3.64	9.26	5.27	5.39
23.65	45.54	14.79	29.24			3.74	10.05	4.22	10.22
13.78	23.02	18.86	22.16			5.93	10.01	5.69	7.86
15.61	30.08	5.71	15.42			5.66	5.85	5.56	6.84
4.71	13.88	10.5	21.4			5.29	5.67	6.18	8.58
22.66	44.26	12.98	15.63			6.06	7.97	5.64	7.27
6.03	35.24	21.15	46.54			3.8	7.35	10.15	6.88
5.1	51.17	14.12	53.08			7.71	10.75	8.96	10.26
1.03	23.55	37.06	50.26			7.38	8.33	5.01	8.75
2.67	31.04	6.87	32.28			4.4	8.93	4.07	9.91
5.96	30.18	23.69	9.56			9.21	8.6	8.6	8.74
4.18	10.44	12.94	41.38			6.29	12.96	5.8	11.59
2.9	11.72	5.69	49.33			7.43	12.13	4.19	7.63
2.33	39.7	23.66	50.71			6.36	6.19	5.45	8.93
7.35	13.11	2.35	44.23			6.64	8.98	5.99	8.81
5.82	44.42	5.06	44.53			5.98	9.4	7.75	8.32
3.53	20.35	7.14	23.88			3.54	7.33	6.03	6.74
2.98	44.26	1.7	12.16			6.56	7.31	5.86	6.86
2.58	34.7	17.33	7.69			5.03	10.8	5.56	8.02
7.01	34.11	15.38	50.93			7.31	11.84	6.54	5.92
2.65	53.62	11.72	2.6			4.68	10.36	6.24	5.02
5.54	17.35	14.01	4.52			10.48	9.51	6.76	8.23
16.24	24.85	17.46	50.24			7.85	7.71	8.15	6.92
6.11	22.05	11.68	6.97			10.04	9.32	7.08	8.01
3.91	8.49	14.43	6.78			8.25	5.93	10.46	8.99
9.41	8.88	18.38	3.93			9.23	5.19	9.56	6.09
3.76	11.26	6.38	5.5			6.8	8.75	9.12	7.44
3.93	31.23	5.42	21.51			7.53	4.68	6.47	8.86
8.97	17.81	13.09	26.3			9.1	5.52	5.66	7.06
4.31	24.28	21.82	9.62			6.98	7.89	8.83	10.72
4.71	29.49	26.41	24.39			6.69	5.92	5.24	7.96
6.13	21.66	12.24	24.39			8.87	9.32	3.47	10.67
15.86	15.19	4.6	21.8			5.49	9	7.96	9.63
12.24	14.3	3.3	1.64			6.75	9.29	5.43	5.97
18.34	36.97	15.29	4.05			4.72	10.97	5.93	6.49
17.73			5.4
			6.03
