# Supplementary material for: Immunotherapy targeting isoDGR‐protein damage extends lifespan in a mouse model of protein deamidation
Source: EMBO Mol Med. 2023 Nov 16;15(12):e18526. doi: 10.15252/emmm.202318526 (PMC10701600; doi:10.15252/emmm.202318526)
Supplement: Supplementary file 2 — Source Data for Appendix [file EMMM-15-e18526-s002.zip › Fig.S2/Fig.S2B_IsoDGR.xlsx]

## Sheet: Fig.S2B isoDGR
			Fig.S2 IsoDGR in Pcmt1-/- mouse spleen in response to mAb treatment
	PCMT1+/+								PCMT1-/-							PCMT1-/-+ mAb
Mice1	Mice2	Mice3	Mice4	Mice5	Average		Mice1	Mice2	Mice3	Mice4	Mice5	Average		Mice1	Mice2	Mice3	Mice4	Mice5	Average
7.98	2.02	4.22	3.69	13.18	6.218		11.95	20.12	14.51	24.06	33.59	20.846		7.76	17.3	12.93	15.22	3.93	11.428
2.91	3.28	11.53	9.7	10.19	7.522		24.41	18.95	10.97	25.31	16.73	19.274		13.51	5.41	12.36	11.3	3.54	9.224
4.82	3.32	0.92	6.39	22.03	7.496		27.3	19.04	28.57	14.22	25.98	23.022		13.14	17.14	21.53	9.75	0.58	12.428
5.7	2.34	9.9	6.45	18.54	8.586		19.64	16.25	10.35	27.12	27.42	20.156		20.95	12.91	25.84	5.42	8.09	14.642
1.83	2.56	4.9	9.69	15.04	6.804		38.53	14.14	6.53	14.26	32.54	21.2		30.16	25.01	27.11	6.38	6.23	18.978
1.54	7.09	6.66	6.47	13.5	7.052		24.53	23.63	19.61	12.22	16.45	19.288		21.61	29.7	20.3	1.46	5.95	15.804
3.4	0.61	0.1	2.63	16.76	4.7		38.73	32.05	11.19	11.45	18.32	22.348		8	11.03	2.32	24.91	13.34	11.92
2.95	2.5	17.32	5.4	16.73	8.98		16.43	31.21	8.67	8.32	10.27	14.98		6.15	18.53	4.12	18.4	9.78	11.396
0.84	2.25	17.16	6.94	14.97	8.432		5.23	15.57	15.44	10.26	31.12	15.524		17.28	2.29	6.98	11.77	5.97	8.858
0.52	7.61	7.51	8.31	8.38	6.466		15.87	18.87	17.88	33.32	24.07	22.002		6.69	21.32	10.6	23.73	10.22	14.512
0.58	1.7	5.14	11.38	15.79	6.918		11.04	16.81	22.16	21.35	13.05	16.882		0.72	10.81	11.82	15.29	4.16	8.56
3.85	3.47	3.88	8.88	9.72	5.96		7.96	10.27	11.68	28.77	14.58	14.652		5.85	7.67	20.87	7.34	0.5	8.446
0.4	3.51	9.5	7.66	14.04	7.022		16.71	18.89	11.58	16.23	23.57	17.396		5.5	16.05	3.08	14.11	1.33	8.014
4.53	3.12	0.79	1.88	8.46	3.756		8.69	12.03	11.14	11.32	46.27	17.89		7.24	7.91	13.12	6.41	0.06	6.948
9.93	6.13	0.28	8	13.66	7.6		43.76	5.39	9.02	30.14	32.1	24.082		3.93	7.29	1.98	14.61	1.58	5.878
0.04	6.73	1.26	0.12	12.79	4.188		27.38	4.09	15.41	7.04	15.37	13.858		17.09	28.63	10.96	17.8	5.35	15.966
0.01	1.07	12.03	10.98	21.89	9.196		7.3	12.58	12.23	13.16	16.18	12.29		17.79	14.47	7.51	12.63	0	10.48
2.79	3.88	5.83	2.42	18.05	6.594		6.91	13.72	14.76	19.1	14.66	13.83		14.22	13.08	19.43	9.5	12.33	13.712
0.12	0.51	23.2	6.32	11.54	8.338		5.13	32.56	30.09	9.33	19.06	19.234		13.3	30.69	26.88	23.86	0	18.946
1.63	3.85	4.29	3.1	11.41	4.856		22.99	21.69	6.49	3.3	4.52	11.798		7.74	9.5	10.5	17.96	1.24	9.388
2.41	9.19	3.23	14.91	14.78	8.904		32.12	18.96	16.05	12.83	24.67	20.926		18.75	3.78	12.81	6.34	2.77	8.89
0	2.39	4.28	12.13	16.48	7.056		16.02	15.99	9.86	20.68	13.9	15.29		29.47	25.37	17.68	6.73	6.98	17.246
0.11	4.24	7.42	8.89	13.88	6.908		22.96	17.4	27.84	5.77	36.24	22.042		16.25	24.77	6.66	15.89	2.2	13.154
1.39	0.55	11.96	6.88	12.85	6.726		5.98	7.34	16.98	10.38	37.24	15.584		20.78	2.01	9.36	7.93	0.79	8.174
2.78	1.31	10.74	8.94	11.09	6.972		16.04	3.57	33	9.42	43.88	21.182		16.4	2.36	13.45	5.7	0.1	7.602
0.55	3.09	5.09	6.28	18.03	6.608		17.6	17.98	12.92	21.46	19.93	17.978		20.13	7.12	11.11	7.96	14.41	12.146
0.94	7.01	6.31	8.04	15.7	7.6		16.06	28.98	21.53	3.06	22.7	18.466		4.91	5.28	5.21	13.82	1.51	6.146
0.24	12.52	11.35	14.4	15.23	10.748		11.23	12.78	6.73	17.49	17.65	13.176		8.61	32.97	23.24	21.01	7	18.566
9.88	10.16	0.33	0.94	14.15	7.092		7.97	28.35	12.27	15.4	27.94	18.386		19.8	5.97	14.96	28.02	0.51	13.852
1.64	10.73	0.56	8.83	11.01	6.554		20.76	13.17	13.29	17.11	13.52	15.57		17.85	13.02	27.3	17.38	1.58	15.426
1.72	9.1	1.14	10.73	8.4	6.218		26.18	29.83	15.71	11.91	14.08	19.542		5.34	13.09	16.21	26.35	0.1	12.218
10.73	9.4	13.94	5.42	11.6	10.218		14.75	19.96	10.82	14.73	19.91	16.034		6.53	4.73	5.36	10.19	0.71	5.504
0.22	5.25	11.04	3.3	17.9	7.542		11.76	7.62	12.65	5.9	24.99	12.584		6.6	14.14	5.89	22.68	3.19	10.5
5.72	5.59	1	9.45	14.16	7.184		11.26	23.59	13.66	7.37	19.05	14.986		9.52	23.34	16.41	30.33	4.27	16.774
0.04	9.07	7.08	7.95	16.39	8.106		14.17	14.73	8.54	14.47	19.98	14.378		12.89	4.72	7.53	3.85	1.54	6.106
14.71	2	4.71	1.43	27.27	10.024		44.6	26.93	14.02	15.13	16.92	23.52		27.68	32.65	25.92	23.68	23.12	26.61
1.24	7.35	3.58	10.9	12.44	7.102		18.69	7.87	9.55	29.74	9.12	14.994		17.39	6.05	5.7	2.78	4.39	7.262
0.29	6.27	2.42	1.82	13.55	4.87		20.19	9.09	17.2	7.34	13.65	13.494		12.16	30.81	14.51	7.63	5.56	14.134
0.62	5.42	9.39	6.94	15.32	7.538		15.91	15.26	9.37	5.98	19.63	13.23		13.3	8.97	12.5	13.56	0.01	9.668
5.68	4.26	1.28	20.07	12.27	8.712		10.66	16.83	4.06	20.84	31.49	16.776		7.37	5.73	15.89	11.02	5.54	9.11
0.08	8.39	6.17	18.91	22.76	11.262		19.77	18.17	10.24	27.19	14.28	17.93		11.79	16.67	15.74	12.02	2.96	11.836
7.33	4.15	2.83	3.33	16.21	6.77		20.53	26.32	17.47	20.38	25.59	22.058		1.79	21.77	26.23	12.35	1.51	12.73
0.22	5.08	18.23	3.55	9.99	7.414		16.23	35.31	9.75	14.48	13.15	17.784		4.19	18.2	5.9	18.06	4.42	10.154
8.85	8.8	8.75	8.86	17.4	10.532		32.85	29.75	12.69	12.76	13.94	20.398		18.69	8.38	5.1	3.5	2.55	7.644
3.03	0.04	0.74	12.28	9.99	5.216		21.16	13.54	12.23	17.64	31.89	19.292		7.31	11.93	7.03	12.35	0.98	7.92
0.04	1.22	8.08	1.5	14.25	5.018		3.1	17.28	17.15	27.82	7.83	14.636		14.72	4.92	8.32	6.04	34.61	13.722
0.08	6.66	0.38	0.24	9.12	3.296		10.23	18.59	23.19	18.26	48.74	23.802		23.95	2.6	16.58	26.09	1.3	14.104
3.32	3.85	4.31	7	14.39	6.574		15.6	28.5	18.86	2.43	16.52	16.382		10.87	6.79	6.72	17.58	1.24	8.64
2.75	1.3	7.17	2.63	10.47	4.864		18.06	12.89	32.54	7.16	33.2	20.77		25.61	22.31	22.43	12.6	22.23	21.036
0	1.95	4.87	14.88	15.19	7.378		24.19	11.55	24.1	6.79	21.51	17.628		11.72	22.37	22.28	22.34	20.43	19.828
