# Supplementary material for: Immunotherapy targeting isoDGR‐protein damage extends lifespan in a mouse model of protein deamidation
Source: EMBO Mol Med. 2023 Nov 16;15(12):e18526. doi: 10.15252/emmm.202318526 (PMC10701600; doi:10.15252/emmm.202318526)
Supplement: Supplementary file 2 — Source Data for Appendix [file EMMM-15-e18526-s002.zip › Fig.S2/Fig.S2C_F4_80.xlsx]

## Sheet: Fig.S2C F4 80
			Fig.S2 F4/80+ macrophages in Pcmt1-/- mouse spleen in response to mAb treatment
	PCMT1+/+								PCMT1-/-							PCMT1-/-+ mAb
Mice1	Mice2	Mice3	Mice4	Mice5			Mice1	Mice2	Mice3	Mice4	Mice5			Mice1	Mice2	Mice3	Mice4	Mice5
3.57	7.73	0.31	0.74	0.03			8.49	6.33	8.32	5.57	8.07			0.03	7.48	3.43	4.05	0
3.62	4.99	0.09	0.01	3.07			0.02	5.12	0.75	2.3	5.26			7.28	9.67	1.94	7.97	2.4
2.59	9.5	5.48	0.25	1.25			4.21	8.11	7.89	5.55	1.19			7.16	6.62	9.81	4.26	0.71
1.52	1.18	5.29	2.32	1.04			14.3	11.48	16.11	10.92	0			1.68	2.27	6.9	2.28	1.17
0.7	0.24	0.35	4.04	2.65			9.78	17.5	8	0.58	3.35			8.21	2.35	8.8	1.61	0
3.87	2.44	0.95	0.42	0.97			8.25	8.73	8.21	2.42	10.01			8.33	5.19	14.13	9.58	10.31
9.24	6.95	16.57	0.43	6.92			6.99	6.35	1.58	0.27	15.1			2.76	9.38	7.67	4.16	0.04
4.07	2.22	0.01	0	4.65			7.64	8.27	0.2	1.55	21.52			9.91	9.76	2.09	2.94	0.01
6.67	4.08	10.22	1.54	0.18			1.6	15.75	12.2	0.02	12.25			1.77	0.41	7.49	3.02	0.34
0.59	8.02	1.19	2.24	0.03			2.39	7.1	4.19	0.28	18.24			8.16	4.11	10.75	2.83	1.59
0.4	0.5	2.09	4.49	0.22			0.95	4.39	3.81	1.52	7.03			0	11.18	9.17	9.74	0.65
1.19	3.44	0.42	1.16	2.34			11.08	3.32	3.54	17.02	4.86			3.24	0.03	11.14	2.35	2.85
3.2	0.93	0.17	1.78	5.14			10.23	14.29	5.55	10.95	2.18			5.43	3.67	2.63	9.3	0.31
4	1.09	0	9.91	0			0.81	7.57	2.47	17.73	1.05			5.26	7.38	2.23	2.36	0
1.09	7.97	0.09	6.68	8.96			15.65	14.21	1.45	10.61	0.07			6.83	6.47	5.72	7.57	0.2
0.83	5.77	0	0	0			1.26	6.3	2.45	7.57	16.18			6.76	1.85	5.5	8.26	0.16
0.9	3.58	0.16	0.52	5.1			10.63	4.89	2.65	4.66	1.06			3.54	4.63	2.54	1.97	0
6.4	1.84	0.1	0.21	1.01			19.52	15.17	22.11	13.09	0.02			4.36	2.37	1.29	4.07	3.24
2.35	0.67	11.56	3.2	2.18			20.95	4.67	2.06	11.46	0.6			1.43	6.41	4.15	6.73	2.74
3.16	5.16	0.01	1.32	0			7.9	7.26	14.32	3.67	1.52			3.62	6.45	3.11	9.75	0.23
1.47	3.24	2.38	0.02	0			1.81	9.94	14.59	6.17	1.61			5.5	8.32	1.02	3.5	1.68
0.59	2.28	0.16	1.28	1.25			4.25	2.87	4.95	0.84	0.25			21.22	0.54	8.78	2.59	2.02
6.85	1.82	7.02	0.46	0.68			6.18	5.05	4.26	4.46	7.35			7.55	0.58	2.58	0.66	0.02
3.44	0.46	1.81	0.37	0.01			4.71	13.09	1.91	4.41	2.85			13.6	0.02	4.31	2.71	0.02
4.11	0.83	4.14	2.58	0.05			11.82	19.46	3.16	15.99	7.63			8.69	0.15	7.31	1.44	0.09
13.57	8.1	0	3.39	0.15			7.53	12.95	6.44	0.9	4.09			2.69	2.96	9.06	9.03	5.11
6.07	5.55	0.4	1.31	2.23			9.6	10.72	11.1	0.08	22.73			10.88	8.39	9.68	6.22	0.41
1.79	3.22	3.78	2.27	0.5			7.19	8.04	10.27	1.38	4.48			0.02	4.47	5.45	11.75	3.5
1.29	8.52	0.09	0.21	0.02			13.18	3.97	3.2	8.21	3.33			13.99	1.19	8.96	18.73	0.14
0.05	0.47	0	2.52	1.79			1.21	7.9	2.43	1.84	15.62			0.77	3.26	4.85	10.94	0.07
2.85	5.12	1.16	1.08	2.37			8.7	6.05	12.32	12.64	2.57			0.47	7.56	16.14	4.61	0.88
13.23	6.58	6.18	1.67	3.23			6.27	10.85	4.75	9.66	12.87			2.69	7.64	1.5	12.42	1.79
0.25	16.3	0.42	0	4.18			6.4	12.8	8.15	4.96	8.36			6.81	8.93	1.56	8.54	0.02
7.4	1.15	0.01	0.01	0.66			8.41	10.65	0	10.39	4.33			10.01	10.76	0.15	9.33	3.65
9.4	3.48	0.01	0	2.05			8.72	5.15	9.03	2.64	0.6			5.45	6.09	6.04	9.04	0.09
2.39	4.29	11.56	1.91	2.53			4.96	6.46	10.64	7.99	6.17			10.16	8.6	4.38	11.43	0.91
3.55	9.54	0.21	0.04	0.01			2.14	3.12	2.8	2.81	10.59			3.3	3.13	16.94	3.06	1.14
1.92	3.72	0	0	0.21			4.45	8.22	12.39	7.58	10.58			6.13	12.52	8.31	2.84	0.09
6.4	2.96	1.89	0.42	5.07			15.8	10.5	3.28	2.45	13.56			7.09	8.1	2.11	2.66	0
2.24	0.06	3.59	9.29	0.54			7.48	7.44	18.91	14.48	9.76			3.37	6.66	6.87	5.55	1.48
3.22	8.76	1.06	9.14	15.94			4.06	8.28	1.13	12.28	4.69			9.33	1.26	4.29	4.74	0.01
5.59	9.22	2.64	2.92	0			16.06	12.13	7.68	17.98	4.6			10.6	2.85	6.97	7.8	0
2.39	5.07	3.36	0.57	2.84			2.49	10.45	0.14	13.83	3.4			2.49	5.07	10.55	6.83	2.51
5.1	0.06	15.22	0.19	0.13			0.83	4.56	0.24	7.2	12.79			1.36	6.64	11.88	20.43	6.09
6.17	0.31	0.01	6.21	0.06			3.96	9.6	2.07	9.39	10.77			2.16	2.85	1.72	5.92	0
1.06	0.74	0.4	0.01	0.52			3.54	6.66	10.82	0.16	4.93			7.89	0.55	3.21	1.53	31.53
0.56	2.33	3.26	5.33	11.1			6.64	12.44	7.24	6.94	7.86			6.7	2.3	1.33	13.1	0
16.31	3.44	0	4.97	4.7			8.03	18.27	1.77	7.88	6.84			7.94	4.12	0.32	9.64	1.13
7.12	1.22	0.88	0.2	0			1.71	0.99	1.88	9.8	3.54			3.96	8.93	0.59	7.45	0.48
0.81	1.65	0.72	0	0.4			5.68	7.39	14.8	13.15	1.75			2.61	6.33	7.9	7.37	2.55
