# Supplementary material for: Immunotherapy targeting isoDGR‐protein damage extends lifespan in a mouse model of protein deamidation
Source: EMBO Mol Med. 2023 Nov 16;15(12):e18526. doi: 10.15252/emmm.202318526 (PMC10701600; doi:10.15252/emmm.202318526)
Supplement: Supplementary file 2 — Source Data for Appendix [file EMMM-15-e18526-s002.zip › Fig.S3/Fig.S3B_isoDGR.xlsx]

## Sheet: Fig.S3 IsoDGR in Thymus
		Fig.S3 IsoDGR in Thymus
Mice1	Mice2	Mice3	Mice4	Mice5	Average			Mice1	Mice2	Mice3	Mice4	Mice5	Average			Mice1	Mice2	Mice3	Mice4	Mice5	Average			Mice1	Mice2	Mice3	Mice4	Mice5	Average
10.43	8.13	4.9	4.17	7.82	7.09			1.86	7.01	4.11	4.06	4.33	4.28			34.77	4.72	19.96	19.99	19.81	19.85			20.09	7.71	15.48	15.74	14.36	14.676
12.85	12.84	4.73	3.38	10.14	8.788			15.44	6.31	9.06	8.75	10.27	9.97			16.12	27.1	16.73	15.92	19.99	19.172			0	29.57	12.82	12.49	14.21	13.818
5.26	16.03	4.2	3.12	8.49	7.42			18.64	3.35	4.85	3.83	8.95	7.92			7.86	7.17	19.19	21.14	11.4	13.352			6.23	18.4	13.94	14.21	12.79	13.114
11.82	15.92	3.2	1.43	10.31	8.536			1.55	10.26	9.72	10.36	7.18	7.81			24.84	27.66	19.56	18.44	24.02	22.904			7.96	33.07	14.3	13.27	18.71	17.462
7.47	13.28	6.64	6.02	9.13	8.508			8.96	11.78	9.39	9.23	10.04	9.88			14.01	28.46	18.15	17.64	20.2	19.692			11.12	22.75	11.75	10.89	15.42	14.386
13.31	12.94	4.3	2.83	10.19	8.714			11.48	0	2.98	2.52	4.82	4.36			13.63	26.35	20.48	20.56	20.15	20.234			0.43	22.93	16.64	17.47	13.13	14.12
4.42	4.62	2.08	1.67	3.71	3.3			5.51	2.85	5.81	6.08	4.73	5			15.19	14.77	25.68	27.47	18.55	20.332			9.76	10.04	9.52	9.46	9.79	9.714
1.84	11.89	10.91	11.58	8.21	8.886			15.1	0.83	8.89	9.05	8.28	8.43			20.14	27.45	12.5	10.61	20.03	18.146			12.78	5.71	13.74	14.49	10.55	11.454
10.96	12.36	3.81	2.5	9.04	7.734			7.4	8.22	4.44	3.88	6.69	6.13			222.12	33.12	19.22	1.15	91.48	73.418			7.21	28.17	10.02	8.74	15.45	13.918
9.23	12.3	4.6	3.57	8.71	7.682			12.82	10.22	8.98	8.56	10.67	10.25			24.76	23.23	17.57	16.5	21.85	20.782			14.68	21.49	15.2	14.72	17.24	16.666
14.74	13.7	5.55	4.1	11.33	9.884			5.95	8.03	7.87	8.01	7.28	7.43			30.17	0	22.69	23.96	17.62	18.888			15.39	15.72	10.03	9.11	13.95	12.84
14.21	0.95	4.23	3.67	6.46	5.904			15.38	3.43	6.81	6.38	8.54	8.11			24.85	21.06	15.56	14.32	20.49	19.256			0	19.03	16.87	18.09	11.66	13.13
6.43	17.65	4.09	2.77	9.39	8.066			2.04	12.49	2.9	2.18	5.81	5.08			27.3	34.07	19.95	18.16	27.11	25.318			15.84	22.68	17.38	17.07	18.71	18.336
16.18	8.58	2.85	1.26	9.2	7.614			2.5	3	10.71	12.04	5.4	6.73			12.35	24.57	23.14	23.92	20.02	20.8			7.9	11.93	14.02	14.71	11.11	11.934
9.07	21.34	6.82	5.43	12.41	11.014			6.85	7.04	2.07	1.26	5.32	4.51			19.43	6.66	23.51	25.26	16.53	18.278			0	20.25	14.99	15.8	11.54	12.516
16.18	11.04	4.01	2.41	10.41	8.81			14.41	3.56	9.77	9.91	9.25	9.38			28.23	8.75	23.61	24.47	20.2	21.052			0	20.37	11.41	11.62	10.54	10.788
2.63	13.24	7.72	7.68	7.86	7.826			5.92	10.69	4.2	3.51	6.93	6.25			24.74	22.91	9.29	6.87	18.98	16.558			0	31.46	12.37	11.81	14.75	14.078
11.96	17.92	2.68	0.64	10.85	8.81			0.46	0.67	4.53	5.19	1.88	2.54			24.19	27.3	13.14	11.04	21.54	19.442			9.11	14.17	18.42	19.55	13.62	14.974
15.94	14.65	7.68	6.41	12.75	11.486			5.42	12.36	9.88	10.04	9.22	9.38			26.64	20.39	20.68	20.21	22.57	22.098			10.26	18.59	11.36	10.85	13.53	12.918
5.48	14.84	4.76	3.86	8.36	7.46			17.53	0.38	3.1	2.13	7	6.03			28.28	0	21.21	22.38	16.5	17.674			2.4	16.58	17.9	19.3	11.94	13.624
10.36	17.01	7.49	6.46	11.62	10.588			2.23	7.52	4.59	4.54	4.78	4.73			24.06	22.47	27.16	27.81	24.56	25.212			17.84	16.78	13.59	12.97	16.22	15.48
9.16	16.51	3.41	1.84	9.7	8.124			10.7	7.98	5.66	5.05	8.11	7.5			19.58	12.49	17.69	17.97	16.59	16.864			19.96	13.32	17.07	17.15	16.77	16.854
17.54	17.79	9.15	7.73	14.82	13.406			13.71	5.25	5.16	4.44	8.04	7.32			0	21.95	17.89	19.04	13.28	14.432			14.02	10.84	13.28	13.43	12.68	12.85
3.49	17.13	3.99	2.94	8.21	7.152			13.1	14.24	8.02	7.07	11.79	10.84			14.27	14.04	18.65	19.4	15.65	16.402			0.16	18.43	16.66	17.89	11.44	12.916
3.19	17.43	4.64	3.7	8.42	7.476			9.14	8.79	4.17	3.37	7.37	6.57			27.72	1.4	26.84	28.89	18.65	20.7			0	21.86	12.15	12.36	11.29	11.532
13.79	5.95	4.33	3.41	8.03	7.102			13.18	2.84	7.31	7.2	7.78	7.66			5.03	6.72	21.07	23.6	10.94	13.472			14.9	19.35	11.63	10.71	15.52	14.422
5.38	13.48	3.9	2.98	7.59	6.666			14.27	10.21	3.7	2.27	9.39	7.97			17.34	6.55	19.2	20.42	14.36	15.574			10.79	13.65	13.61	13.84	12.62	12.902
10.57	8.96	3.48	2.43	7.67	6.622			11.81	3.33	6.54	6.36	7.22	7.05			13.47	0.65	16.42	17.98	10.18	11.74			10.71	20.9	13.35	12.94	15.09	14.598
5.53	10.21	11.17	11.72	8.97	9.52			12.02	10.73	2.58	1.12	8.44	6.98			5.03	11.74	21.45	23.63	12.74	14.918			7.97	25.11	12.39	11.7	15.33	14.5
13.65	7.78	3.2	1.95	8.21	6.958			11.01	12.55	8.22	7.63	10.6	10			17.38	30.77	14.58	13	20.91	19.328			17.17	22.42	15.13	14.35	18.44	17.502
5.46	15.95	5.08	4.14	8.83	7.892			6.25	13.69	2.77	1.57	7.57	6.37			20.03	11.03	15.39	15.37	15.48	15.46			0	19.05	12.38	12.86	10.36	10.93
10.24	12.27	3.31	1.98	8.61	7.282			14.29	1.22	6.71	6.54	7.41	7.23			17.57	20.51	19.63	19.73	19.24	19.336			0	15.92	12.98	13.82	9.42	10.428
10.19	14.71	4.11	2.71	9.67	8.278			15.14	2.32	7.07	6.8	8.18	7.9			25.31	16.05	24.16	24.74	21.84	22.42			9.99	17.6	15.04	15.25	14.16	14.408
6.54	12.1	2.92	1.86	7.19	6.122			12.12	1.92	11.49	12.23	8.51	9.26			26.29	22.36	21.33	20.83	23.32	22.826			7.9	14.79	15.25	15.9	12.49	13.266
4.63	16.75	13.28	13.72	11.55	11.986			13.36	7.77	9.69	9.55	10.27	10.13			17.64	36.73	24.27	23.79	26.21	25.728			9.99	18.13	16.88	17.35	14.88	15.446
13.32	9.69	4.93	3.84	9.31	8.218			16.75	6.42	10.44	10.25	11.2	11.01			18.23	23.03	17.96	17.52	19.74	19.296			9.73	18.37	10.84	10.31	13.11	12.472
4.67	17.17	8.79	8.44	10.21	9.856			14.55	6.48	10.51	10.51	10.51	10.51			22.22	3.9	20.97	22.29	15.7	17.016			11.04	15.72	15.91	16.33	14.12	14.624
0	5.35	3.3	3.4	2.88	2.986			0.58	9.52	9.88	10.69	6.66	7.47			0.01	26.34	17.99	18.79	14.78	15.582			11.47	6.06	17.1	18.48	11.2	12.862
12.09	19.23	6.61	5.1	12.64	11.134			3.62	3.58	10.04	11.11	5.75	6.82			23.19	5.62	20.84	21.91	16.55	17.622			15.14	21.87	10.88	9.61	16.28	14.756
13.72	17.5	3.72	1.74	11.65	9.666			1.06	2.31	9.27	10.54	4.21	5.48			0	15.6	23.52	26.14	13.04	15.66			10.11	0.55	18.9	21.16	9.29	12.002
1.14	19.61	4.88	3.97	8.55	7.63			14.07	5.06	10.14	10.23	9.76	9.85			14.3	5.54	22.84	25	14.23	16.382			6.96	3.49	15.55	17.27	8.24	10.302
17.75	13.34	3.74	1.78	11.61	9.644			14.05	6.04	8.06	7.73	9.39	9.06			37.36	31.14	18.17	15.49	28.89	26.21			8.85	23.2	17.86	18.17	16.56	16.928
13.6	11.29	3.93	2.51	9.61	8.188			16.19	18.74	12.12	11.23	15.68	14.79			30.63	4.17	18.22	18.35	17.67	17.808			18.51	2.83	14.94	15.66	11.92	12.772
15.64	13.15	4.74	3.12	11.18	9.566			15.87	5.01	8.73	8.45	9.87	9.59			10.62	31.79	13.8	12.57	18.74	17.504			13.73	6.97	14.29	14.94	11.5	12.286
9.15	14.43	4.54	3.33	9.37	8.164			15.68	1.25	11.93	12.51	9.62	10.2			11.89	41.26	24.73	24.42	25.96	25.652			13.32	17.68	13.84	13.56	15.02	14.684
19.78	6.88	4.48	3	10.38	8.904			15.55	7.06	9.11	8.74	10.57	10.21			10.6	39.9	20.37	19.56	23.62	22.81			9.98	17.1	16.3	16.76	14.35	14.898
11.92	13.57	5.42	4.2	10.3	9.082			3.8	10.38	11.79	12.57	8.65	9.44			0	10.92	19.96	22.37	10.29	12.708			11.32	12.67	13.53	13.79	12.44	12.75
15.92	7.54	4.59	3.4	9.35	8.16			6.96	10.86	6.15	5.69	7.99	7.53			28.03	25.14	17.59	16.1	23.59	22.09			8.39	17.15	12.5	12.45	12.69	12.636
3.42	17.49	2.94	1.69	7.95	6.698			9.25	5.95	4.04	3.45	6.41	5.82			10.11	11.63	17.84	19	13.19	14.354			9.4	2.26	17.05	18.92	9.1	11.346
4.58	11.54	3.32	2.53	6.48	5.69			8.36	7.41	8.23	8.28	8	8.06			22.4	21.2	16.47	15.59	20.02	19.136			13.47	2.3	9.69	9.99	8.41	8.772
