# Supplementary material for: Immunotherapy targeting isoDGR‐protein damage extends lifespan in a mouse model of protein deamidation
Source: EMBO Mol Med. 2023 Nov 16;15(12):e18526. doi: 10.15252/emmm.202318526 (PMC10701600; doi:10.15252/emmm.202318526)
Supplement: Supplementary file 2 — Source Data for Appendix [file EMMM-15-e18526-s002.zip › Fig.S3/Fig.S3C_CD68.xlsx]

## Sheet: Fig.S3 CD68 in Thymus
			Fig.S3 CD68 in Thymus
Mice1	Mice2	Mice3	Mice4	Mice5	Average			Mice1	Mice2	Mice3	Mice4	Mice5	Average			Mice1	Mice2	Mice3	Mice4	Mice5	Average			Mice1	Mice2	Mice3	Mice4	Mice5	Average
3.04	3.85	0.05	0.31	2.52	1.954			0.64	3.02	1.1	0.98	1.59	1.47			0.28	0	2.02	2.33	0.77	1.08			4.15	4.01	2.19	1.87	3.45	3.13
3.73	0.04	0.94	0.78	1.57	1.412			2.31	0.19	0.58	0.47	1.03	0.92			7.29	16.04	1.13	0.92	8.03	6.68			0	2.36	2.34	2.53	1.57	1.76
2.9	0.01	0.44	0.27	1.12	0.948			1.02	0	1.31	1.45	0.78	0.91			0	0	1.29	1.5	0.43	0.64			2.52	3.05	2.67	2.65	2.74	2.73
0.34	9.31	0.37	0.64	3	2.732			1.7	1.6	0.89	0.76	1.4	1.27			2.21	0.07	4.29	4.81	2.19	2.71			0.06	13.9	1.47	0.55	5.14	4.22
2.1	16.56	0.96	1.15	7.07	5.568			1.66	1.06	1.54	1.57	1.42	1.45			0.01	0	5.23	6.1	1.75	2.62			2.85	5.76	0.91	0.34	3.17	2.61
5.57	0.1	0.15	0.16	2.02	1.6			0.28	0	1.22	1.4	0.5	0.68			0.28	0	7.46	8.68	2.58	3.8			0	5.9	1.57	1.35	2.49	2.26
1.14	0.46	0.37	0.15	0.76	0.576			0.42	10.97	0.81	0.01	4.07	3.25			0	0.23	3.45	4.01	1.23	1.78			10.71	3.16	0.9	0.11	4.92	3.96
1.95	0.02	0.91	0.89	0.96	0.946			0.21	0.03	0.69	0.78	0.31	0.4			3.48	0.55	2.1	2.11	2.04	2.06			4.85	7.36	2.42	1.8	4.87	4.26
9.19	0.31	0.2	0.31	3	2.602			4.79	4.43	1.3	0.75	3.51	2.96			8.79	10.78	4.27	3.35	7.95	7.03			7.02	9.06	0.75	0.52	4.87	4.44
3.68	0.11	0.06	0.17	1.04	1.012			0.27	0.16	0.73	0.82	0.39	0.47			13.84	0.78	2.11	1.24	5.57	4.71			8.93	6.63	1.53	0.49	5.7	4.66
7.3	0.27	0.25	0.57	2.2	2.118			2.3	5.62	0.65	0.1	2.86	2.31			7.73	13.15	5.43	4.6	8.77	7.94			2.86	2.98	1.27	1	2.37	2.1
2.01	0.04	0.04	0.08	0.7	0.574			3.3	0.9	0.66	0.42	1.62	1.38			0.41	0	2.59	2.99	1	1.4			0	5.31	1.41	1.21	2.24	2.03
0.67	10.16	0.15	0.44	3.95	3.074			2.12	6.4	3.32	3.17	3.95	3.79			0.17	3.33	4.97	5.51	2.83	3.36			2.49	1.87	3.25	3.43	2.54	2.72
2.17	0.01	3.37	3.75	1.85	2.23			0.41	0	2.22	2.56	0.88	1.21			10.95	6.67	4.94	4.29	7.52	6.87			0.18	0.44	2.06	2.35	0.89	1.18
5.05	5.68	0.08	0.48	3.92	3.042			3.16	2.71	0.75	0.38	2.21	1.84			0.03	9.2	2.72	2.41	3.98	3.67			0	2.44	2.51	2.73	1.65	1.87
1.01	0.12	0.14	0.12	0.45	0.368			1.42	0.73	2.34	2.56	1.5	1.71			0	0.06	5.97	6.96	2.01	3			0.09	2.53	1.59	1.64	1.4	1.45
4.64	3.5	0.12	0.5	3.08	2.368			6.07	0.7	1.32	0.98	2.69	2.35			16.58	0.99	1.26	0	6.27	5.02			0	3.12	1.47	1.46	1.53	1.52
1.15	0.06	0.96	1.02	0.72	0.782			2.23	0	1.08	1.07	1.1	1.1			2.9	10.18	1.4	0.55	4.83	3.97			1.26	1.22	3.66	4.07	2.05	2.45
9.31	0.09	1.15	0.55	3.52	2.924			3.35	0.54	0.99	0.83	1.63	1.47			1.73	7.55	3.98	3.87	4.42	4.31			0.46	1.02	2.98	3.35	1.49	1.86
3.04	2.6	0.49	0.1	2.04	1.654			2.43	0.02	1.05	1.02	1.17	1.14			9.47	0	2.74	2.41	4.07	3.74			0	0.96	2.52	2.86	1.16	1.5
0.44	0	0.35	0.37	0.26	0.284			1.73	0.43	1.03	1.03	1.06	1.06			3.6	17.94	2.73	1.39	8.09	6.75			7.67	0.99	2.21	1.85	3.62	3.27
8.8	3.65	0.92	0.03	4.46	3.572			1.96	0.65	0.92	0.86	1.18	1.11			14.37	1.52	1.85	0.84	5.91	4.9			6.56	0.99	3.9	3.92	3.82	3.84
1.86	0.02	0.16	0.03	0.68	0.55			1.08	0.28	1.42	1.54	0.93	1.05			3	0	4.52	5.02	2.51	3.01			2.56	11.58	1.75	0.86	5.3	4.41
2.45	4.73	0.39	0.15	2.23	1.99			2.23	5.17	0.66	0.15	2.69	2.18			0	0.04	6.99	8.15	2.34	3.5			0	2.16	4.48	5.05	2.21	2.78
2.54	0	0.2	0.03	0.91	0.736			4.33	5.49	0.55	0.22	3.62	2.84			0	0.23	3.98	4.63	1.4	2.05			0	10.01	0.54	0.24	3.07	2.77
2.08	5.06	0.1	0.28	2.6	2.024			0.1	0	1.19	1.37	0.43	0.62			13.37	0	4.29	3.89	5.89	5.49			2.72	3.89	0.95	0.56	2.52	2.13
-0.16	4.46	0.07	0.26	1.4	1.206			7.41	0.22	2.53	2.32	3.39	3.17			2.56	4	4.01	4.14	3.52	3.65			0.02	4.8	1.9	1.81	2.24	2.15
0.43	8.01	0.32	0.43	3.02	2.442			1.28	0	1.22	1.32	0.83	0.93			6	3.68	1.38	0.8	3.69	3.11			0.65	7.53	1.35	0.9	3.18	2.72
0.64	0.08	0.79	0.86	0.5	0.574			1.75	1.22	1.69	1.73	1.55	1.59			0	9.54	1.45	0.89	3.66	3.11			0.12	1.18	1.05	1.11	0.78	0.85
2.15	0.04	0.07	0.09	0.8	0.63			4.77	1.2	1.37	1.1	2.44	2.17			11.75	0.04	1.27	0.5	4.35	3.58			3.54	4.32	1.66	1.28	3.17	2.79
0	0	0.07	0.08	0.02	0.034			1.18	4.36	1.43	1.21	2.32	2.1			6.07	8.49	3.86	3.29	6.14	5.57			0	4.35	1.14	0.97	1.83	1.66
1.07	0.15	0.01	0.06	0.45	0.348			4.83	0	1.88	1.79	2.24	2.15			0	13.37	6	5.89	6.46	6.34			0	1.79	1.64	1.77	1.14	1.27
0.68	0.04	0.57	0.61	0.43	0.466			5.75	0.03	1	0.68	2.26	1.94			11.59	0.9	4.62	4.35	5.7	5.43			0.01	1.14	1.48	1.63	0.88	1.03
0.52	6.92	1.25	0.84	2.9	2.486			1.75	0.03	1.88	2.04	1.22	1.38			13	1	4.38	3.94	6.13	5.69			0.63	2.06	1.52	1.55	1.4	1.43
3.76	0	0.3	0.03	1.35	1.088			4.52	2.9	1.06	0.62	2.83	2.38			0.01	13	5.76	5.63	6.25	6.13			0.48	2.94	3.22	3.48	2.21	2.47
3	0.15	0.55	0.38	1.23	1.062			5.34	1.77	1.77	1.48	2.96	2.66			0	18.04	3.67	2.77	7.23	6.34			0.34	3.95	1.04	0.85	1.78	1.59
1.26	0.05	0.4	0.35	0.57	0.526			3.76	0.49	1.28	1.14	1.85	1.7			13.24	0.55	3.82	3.31	5.87	5.36			0.35	1.79	3.03	3.36	1.72	2.05
0.01	0	0.3	0.35	0.1	0.152			0	0.7	1.04	1.16	0.58	0.69			0	16.11	3.96	3.28	6.69	6.01			0.57	3.05	2.09	2.14	1.9	1.95
1.43	1.07	0.55	0.44	1.02	0.902			0.21	0.68	2.41	2.74	1.1	1.43			1.5	2.5	6.82	7.62	3.61	4.41			0	1.52	1.94	2.14	1.16	1.35
3.12	0.08	0.02	0.14	1.17	0.906			0	0	1.33	1.55	0.44	0.66			2.69	12.7	5.09	4.66	6.82	6.39			0.1	0	2.79	3.25	0.96	1.42
3.4	0.11	0.03	0.2	1.2	0.988			7.8	0.5	1.07	0.56	3.12	2.61			15.42	0.03	3.18	2.42	6.21	5.45			0.04	9.79	2.24	1.8	4.02	3.58
7.46	0	1.31	0.9	2.92	2.518			4.71	0.69	0.72	0.39	2.04	1.71			0	1.58	6.81	7.82	2.8	3.8			9.14	1.67	3.34	3	4.71	4.37
1.77	0	0.37	0.28	0.71	0.626			1.25	5.25	0.8	0.39	2.44	2.03			0.09	0.06	3.44	4	1.19	1.75			5.05	0	2.95	3.03	2.67	2.74
0.39	0.02	0.61	0.68	0.34	0.408			6.06	0.37	0.84	0.44	2.42	2.03			19.7	0	3.27	2.18	7.66	6.56			0.56	2.02	1.12	1.09	1.23	1.21
7.06	0.6	0.27	0.59	2.76	2.256			4.98	4.96	1.03	0.37	3.66	3			3.47	13.79	2.77	1.8	6.68	5.7			3.52	3.77	2.02	1.75	3.11	2.84
2.02	0.47	0.2	0.02	0.9	0.722			0.95	0.5	0.55	0.52	0.67	0.64			3.45	10	4.06	3.61	5.83	5.39			0.03	2.56	2.24	2.4	1.61	1.77
1.13	0.06	0.23	0.18	0.47	0.414			1.89	1.84	2.01	2.04	1.91	1.94			12	2.45	2.11	1.26	5.52	4.67			0.29	0.33	1.67	1.89	0.76	0.99
5.53	0	0.36	0.02	1.98	1.578			5.72	2.35	1.61	1.2	3.23	2.82			12.81	10.97	2.52	0.95	8.77	7.2			0.26	1.29	1.14	1.2	0.9	0.96
1.33	0	0.34	0.29	0.56	0.504			2.08	5.02	1.34	0.97	2.81	2.44			4.13	7.55	2.72	2.2	4.8	4.28			0.03	5.88	2.34	2.24	2.75	2.65
4.36	0.04	0.28	0.02	1.58	1.256			3.34	0.16	0.8	0.64	1.44	1.28			0.81	0	2.02	2.29	0.94	1.21			0.58	0.61	0.99	1.06	0.73	0.8
