# Supplementary material for: Immunotherapy targeting isoDGR‐protein damage extends lifespan in a mouse model of protein deamidation
Source: EMBO Mol Med. 2023 Nov 16;15(12):e18526. doi: 10.15252/emmm.202318526 (PMC10701600; doi:10.15252/emmm.202318526)
Supplement: Supplementary file 2 — Source Data for Appendix [file EMMM-15-e18526-s002.zip › Fig.S3/Fig.S3D.xlsx]

## Sheet: Fig.S3D
Mean_isoDGR	SD_isoDGR	SEM_isoDGR	Mean_CD68	SD_CD68	SEM_CD68	W_coef	fit_Mean_CD68	W_sigma
5.063	2.32	0.3281	0.4488	0.5324	0.07529	-0.477994	0.538931	0.41213
7.284	2.879	0.4071	1.26	0.5827	0.08241	0.200854	3.45473	0.0320151
19.58	3.677	0.52	3.653	1.675	0.2368
14.17	2.454	0.3471	1.985	0.883	0.1249
