# Supplementary material for: Immunotherapy targeting isoDGR‐protein damage extends lifespan in a mouse model of protein deamidation
Source: EMBO Mol Med. 2023 Nov 16;15(12):e18526. doi: 10.15252/emmm.202318526 (PMC10701600; doi:10.15252/emmm.202318526)
Supplement: Supplementary file 2 — Source Data for Appendix [file EMMM-15-e18526-s002.zip › Fig.S4/Fig.S4A.xlsx]

## Sheet: Fig.S4A
		IL-1a				IFN-γ			TNF-a					MCP1				IL-12p70				IL-10				IL-6
	Folde change
	WT-Plasma	IsoDGR modified Plasma			WT-Plasma	IsoDGR modified Plasma			WT-Plasma	IsoDGR modified Plasma			WT-Plasma	IsoDGR modified Plasma			WT-Plasma	IsoDGR modified Plasma			WT-Plasma	IsoDGR modified Plasma			WT-Plasma	IsoDGR modified Plasma
	0.93	5.17			0.99	1.31			1.17	1.81			1.3	2.36			1.43	14.92			0.49	0.51			1.37	3.53
	1.07	2.81			1.01	1.53			0.83	0.83			0.7	1.46			0.57	3.64			0.5	0.97			0.63	4.38
	1	4.82			1	1.59			1	4.69			1	3.4			1	1.66			1.13	1.08			1	5.04
	1.06	2.55			1	1.29			1.04	2.43			1	1.7			1	1			1.11	0.59			1	1.95
	0.94	5.09			1	1.59			0.96	4.86			1	3.4			1	1.66			1.43	1.18			1	1.84
																					1.35	1.14
