# Supplementary material for: Immunotherapy targeting isoDGR‐protein damage extends lifespan in a mouse model of protein deamidation
Source: EMBO Mol Med. 2023 Nov 16;15(12):e18526. doi: 10.15252/emmm.202318526 (PMC10701600; doi:10.15252/emmm.202318526)
Supplement: Supplementary file 2 — Source Data for Appendix [file EMMM-15-e18526-s002.zip › Fig.S5/Fig.S5.xlsx]

## Sheet: Source data Fig.S5
	IsoDGR-peptides promote inflammatory cytokine release in young wild-type C57BL/6J mice : Unit pg/ml
	IL-1 a			TNF-a			MCP1			IL-10			IL-6
	PBS	IsoDGR		PBS	IsoDGR		PBS	IsoDGR		PBS	IsoDGR		PBS	IsoDGR
	0.99	5.01		0.97	6.96		0.98	1.36		0.48	0.68		0.86	3.39
	0.91	3.7		1.03	2.07		0.98	1.15		0.48	0.48		1.74	4.34
	1.09	3.51		1.46	3.12		1.04	1.17		1.08	0.67		1.51	10.18
	0.52	1.76		0.64	1.98		0.9	2.47		1.01	0.48		1.22	4.93
	0.52	1.55		0.66	1.61		0.77	1.28		2.25	0.76		0.7	1.67
	1.2	1.24		0.97	4.47		1.51	1.57		1.21	0.48		1.09	0.96
	1.29			1.73			0.82			0.48			0.91
