# Supplementary material for: Immunotherapy targeting isoDGR‐protein damage extends lifespan in a mouse model of protein deamidation
Source: EMBO Mol Med. 2023 Nov 16;15(12):e18526. doi: 10.15252/emmm.202318526 (PMC10701600; doi:10.15252/emmm.202318526)
Supplement: Supplementary file 2 — Source Data for Appendix [file EMMM-15-e18526-s002.zip › Fig.S6/Fig.S6.xlsx]

## Sheet: Source data Fig.S6
	Partial deletion of Pcmt1 leads to systemic elevation of proinflammatory cytokines in old mice : Unit : Pg/ml
	IL-23			IL-1a			IFN-γ			TNF-a			MCP1			IL-12p70			IL-1B			IL-6			IL-27			IL-17			IFN-B			GM CSF
	PCMT+/+	PCMT+/-		PCMT+/+	PCMT+/-		PCMT+/+	PCMT+/-		PCMT+/+	PCMT+/-		PCMT+/+	PCMT+/-		PCMT+/+	PCMT+/-		PCMT+/+	PCMT+/-		PCMT+/+	PCMT+/-		PCMT+/+	PCMT+/-		PCMT+/+	PCMT+/-		PCMT+/+	PCMT+/-		PCMT+/+	PCMT+/-
	9.8	37.74		3.97	8.5		1.02	1.02		2.15	2.12		6.25	8.97		6.25	8.97		3.02	1.16		0.77	2.75		7.08	0.24		1.03	1.32		2.62	1.25		0.8	0.28
	24.57	47.63		2.25	6.04		1.02	1.02		2.99	6.95		7.11	15.34		7.11	15.34		1.16	1.16		0.44	4.25		14.29	31.98		0.34	7.34		5.92	9.38		0.28	5.1
	1.28	45.13		2.15	7.11		1.02	3.78		2.12	3.86		1.3	18.52		1.3	18.52		1.16	2.77		0.76	6.49		6.88	41.81		0.31	7.13		0.83	9.64		0.91	5.48
	3.25	154.19		0.86	2.12		1.02	1.18		2.12	2.12		1.3	26.7		1.3	26.7		1.18	1.16		0.66	1.13		68.92	267.24		1.73	1.57		4.03	0.92		0.55	0.28
	1.8	8.49		0.92	5.56		1.02	2.01		2.12	3.49		3.09	5.9		3.09	5.9		1.16	3.81		0.69	8.07		69.88	27.76		1.68	1.4		2.82	71.79		0.33	13.79
