# Supplementary material for: Immunotherapy targeting isoDGR‐protein damage extends lifespan in a mouse model of protein deamidation
Source: EMBO Mol Med. 2023 Nov 16;15(12):e18526. doi: 10.15252/emmm.202318526 (PMC10701600; doi:10.15252/emmm.202318526)
Supplement: Supplementary file 2 — Source Data for Appendix [file EMMM-15-e18526-s002.zip › Fig.S7/Fig.S7B.xlsx]

## Sheet: Fig.S7B
	Fig.S7B
Blank	FN-IsoDGR	FN-IsoDGR +mAb (1ug)	FN-IsoDGR + mAb (2ug)	FN-IsoDGR + mAb (5ug)
5.77	8.57	3.9	10.97	62.82
1.92	6.65	0.94	5.71	18.16
0.94	1.52	5.12	0.28	22.34
2.02	3.75	1.89	6.97	46.09
0.65	3.79	1.47	3.02	24
3.43	4.53	1.07	16.41	26.75
2.62	3.03	3.27	6.4	32.93
5.08	4.79	6.01	26.3	25.88
0.85	9.94	3.29	7.84	22.4
3.19	9.82	2.24	0.81	46.09
3.49	3.13	0.69	0.09	50.24
1.35	8.5	7.42	7.65	35.2
0.6	9.49	13.33	19.14	57.28
0.77	12.46	0.36	19.35	15.22
3.57	6.59	5.41	13.57	23.07
4.1	5.36	2.66	12.38	24.04
11.03	7.05	2.55	6	15.32
4.29	7.17	2.67	10.65	43.21
3.52	2.91	3.67	9.33	32.05
3.25	4.35	14.28	11.96	31.91
5.82	3.24	7.96	3.28	41.29
4.59	3.73	1.36	7.38	27.97
2.91	3.24	13.27	15.37	43.35
2.98	3.17	5.49	13.03	31.1
6.82	6.89	4.23	13.99	44.31
3.97	5.25	3.2	5.24	59.03
3.12	2.53	8.39	10.43	27.91
2.41	3.22	0.34	9.81	27.81
2.78	8.58	2	7.48	29.6
1.01	2.28	5.22	4.56	19.48
4.14	1.38	1.14	9.18	25.07
16.86	2.94	0.37	3.51	39.82
0.53	3.05	1.07	5.74	25.15
2.23	1.45	5.06	11.99	19.55
1.52	4.38	9.3	6.86	31.36
0.17	2.15	13.55	7.04	15.95
1.17	3.24	1.24	11.02	16.11
2.75	3.53	4.28	13.26	24.8
2.26	5.26	5.77	10.08	24.41
0.79	2.68	0.67	1.16	25.04
1.2	1.76	9.22	0.84	23.71
6.28	4.62	22.65	8.37	13.76
3.03	10.54	25.23	4.43	28.12
4.84	2.37	4.73	7.43	44.79
1.66	5.62	4.27	5.2	47.81
1.86	14.76	0	6.13	73.69
3.19	6.08	2.28	7.67	22.24
2.17	5.33	1.35	13.47	34.8
0.77	9.34	6.39	7.84	33.19
2.78	8.58	2	7.48	29.6
