# Supplementary material for: Immunotherapy targeting isoDGR‐protein damage extends lifespan in a mouse model of protein deamidation
Source: EMBO Mol Med. 2023 Nov 16;15(12):e18526. doi: 10.15252/emmm.202318526 (PMC10701600; doi:10.15252/emmm.202318526)
Supplement: Supplementary file 2 — Source Data for Appendix [file EMMM-15-e18526-s002.zip › Fig.S8/Fig.S8.xlsx]

## Sheet: Fig.S8
			isoDGR-specific mAb promotes in vivo and ex vivo ADCP of isoDGR peptides
			In vivo : Unit:%							Ex vivo : Unit:%
	PBS	IsoDGR	IsoDGR +mAb	IsoDGR IgG				PBS	IsoDGR	IsoDGR +mAb (1ug)	IsoDGR +mAb (5ug)	IsoDGR IgG (2ug)
	0	4.16	17.6	4.63				0	0	2.17	6.85	0
	0	4.54	12.7	2.82				0	0	3.45	7.78	0
	0	3.27	12.5	4.45				0	0	4.65	7.8	0
	0	5.12	13.9	3.5				0	0	4.88	8.93	0
	0	4.98	9.49	3.24				0	1.79	5.26	9.38	0.1
	0	4.38	8.44	3.92				0	2.7	6.45	11.8	0.16
