# Supplementary material for: Immunotherapy targeting isoDGR‐protein damage extends lifespan in a mouse model of protein deamidation
Source: EMBO Mol Med. 2023 Nov 16;15(12):e18526. doi: 10.15252/emmm.202318526 (PMC10701600; doi:10.15252/emmm.202318526)
Supplement: Supplementary file 2 — Source Data for Appendix [file EMMM-15-e18526-s002.zip › Fig.S9/Fig.S9.xlsx]

## Sheet: Fig.S9
	Western blot quantification ration of isoDGR : Ponceau stain
	3 Months	17 Months(PBS)	17 Months(mAb)	17 Months(IgG)
	5.4	7.69	5.77	6.59
	5.35	6.63	4.61	6.34
	5.44	6.48	3.75	5.24
	4.39	6.54	4.01	6.13
	3.82	6.83	3.5	5.37
