# Supplementary material for: Immunotherapy targeting isoDGR‐protein damage extends lifespan in a mouse model of protein deamidation
Source: EMBO Mol Med. 2023 Nov 16;15(12):e18526. doi: 10.15252/emmm.202318526 (PMC10701600; doi:10.15252/emmm.202318526)
Supplement: Supplementary file 3 — Source Data for Figure 1 [file EMMM-15-e18526-s004.zip]

Archive with 13 entries (8 files):
- Fig.1/
- Fig.1/Fig.1D,E,F,G.xlsx
- Fig.1/Fig.1A/
- Fig.1/Fig.1A/Fig.1A_GAPDH.tif
- Fig.1/Fig.1A/Fig.1A_PCMT1.tif
- __MACOSX/
- __MACOSX/._Fig.1
- __MACOSX/Fig.1/
- __MACOSX/Fig.1/._Fig.1A
- __MACOSX/Fig.1/._Fig.1D,E,F,G.xlsx
- __MACOSX/Fig.1/Fig.1A/
- __MACOSX/Fig.1/Fig.1A/._Fig.1A_GAPDH.tif
- __MACOSX/Fig.1/Fig.1A/._Fig.1A_PCMT1.tif
