# Supplementary material for: Immunotherapy targeting isoDGR‐protein damage extends lifespan in a mouse model of protein deamidation
Source: EMBO Mol Med. 2023 Nov 16;15(12):e18526. doi: 10.15252/emmm.202318526 (PMC10701600; doi:10.15252/emmm.202318526)
Supplement: Supplementary file 3 — Source Data for Figure 1 [file EMMM-15-e18526-s004.zip › Fig.1/Fig.1D,E,F,G.xlsx]

## Sheet: Source data Fig.1D
	Body Weight (Male mice)
		PCMT1+/+					PCMT1+/-					PCMT1-/-					PCMT1-/- +mAb
	6 weeks	15.5	12	14.2	13.4	14.5	15.5	14	14.2	13.2	12.9	8.6	9.85	7.2	9.2	7.5	11.13	10.93	12	11.2	10
	165 days	40	41	39	38	40	37	40	39	42	41						31	32	28	33	25
	Body Weight (female mice)
		PCMT1+/+					PCMT1+/-					PCMT1-/-					PCMT1-/- +mAb
	6 weeks	13	11	12.4	12	13.5	13.2	12	12.4	10	12.5	7.2	8	7.2	8	7	9	8.5	10	9.4	10
	165 weeks	30	31	33	35	31	33	32	34	29	33						22	23	25	27	28

## Sheet: Source data Fig.1E
	Male Mice Survival Days						Female Mice Survival Days
Days	PCMT1+/+	PCMT1-/-	PCMT1-/- + mAb	PCMT1-/- + IgG			Days	PCMT1+/+	PCMT1-/-	PCMT1-/- + mAb	PCMT1-/- + IgG
24		1		1			24				1
25				1			30		1		1
28		1					31		1
30				1			32		1
32		1					45		1		1
35		1					48		1	1
37		1	1	1			50		1
39		1	1				51		1	1
40		1		1			55		1
62		1					60		1	1	1
70		1	1	1			70		1
96		1					100		1
100			1	1			108				1
105			1				130			1
115			1				150			1
119							155			1
120			1				160			1
121			1				165			1
132			1				169			1
140			1				170	0		1
150			1
151			1
152			1
155			1
164			1
165			1
165	0		1

## Sheet: Source data Fig.1F
	Hind-limb clasping test (Male)						Hind-limb clasping test (Female)
WT	PCMT1+/-	PCMT1-/-	PCMT1-/- + mAb			WT	PCMT1+/-	PCMT1-/-	PCMT1-/-+ mAb
0	0	3	1			0	0	2	1
0	0	2	0			0	0	2	0
0	0	3	2			0	0	2	1
0	0	1	0			0	0	1	0
0	0	3	1			0	0	1	1
0	0	2	2			0	0	2	2

## Sheet: Source data Fig.1G
	Ledge scores (Male)						Ledge scores (Female)
WT	PCMT1+/-	PCMT1-/-	PCMT1-/-+ mAb			WT	PCMT1+/-	PCMT1-/-	PCMT1-/-+ mAb
0	0	2	1			0	0	2	1
0	0	3	0			0	0	2	0
0	0	3	2			0	0	1	1
0	0	2	1			0	0	2	0
0	0	3	1			0	0	2	1
