# Supplementary material for: Immunotherapy targeting isoDGR‐protein damage extends lifespan in a mouse model of protein deamidation
Source: EMBO Mol Med. 2023 Nov 16;15(12):e18526. doi: 10.15252/emmm.202318526 (PMC10701600; doi:10.15252/emmm.202318526)
Supplement: Supplementary file 4 — Source Data for Figure 2 [file EMMM-15-e18526-s006.zip]

Archive with 20 entries (13 files):
- Fig.2/
- Fig.2/Fig.2C,D.xlsx
- Fig.2/Fig.2A/
- Fig.2/Fig.2A/Fig.2A..tif
- Fig.2/Fig.2A/Fig.2A.tif
- Fig.2/Fig.2B/
- Fig.2/Fig.2B/Fig.2B..tif
- Fig.2/Fig.2B/Fig.2B.tif
- __MACOSX/
- __MACOSX/._Fig.2
- __MACOSX/Fig.2/
- __MACOSX/Fig.2/._Fig.2A
- __MACOSX/Fig.2/._Fig.2B
- __MACOSX/Fig.2/._Fig.2C,D.xlsx
- __MACOSX/Fig.2/Fig.2A/
- __MACOSX/Fig.2/Fig.2A/._Fig.2A..tif
- __MACOSX/Fig.2/Fig.2A/._Fig.2A.tif
- __MACOSX/Fig.2/Fig.2B/
- __MACOSX/Fig.2/Fig.2B/._Fig.2B..tif
- __MACOSX/Fig.2/Fig.2B/._Fig.2B.tif
