# Supplementary material for: Immunotherapy targeting isoDGR‐protein damage extends lifespan in a mouse model of protein deamidation
Source: EMBO Mol Med. 2023 Nov 16;15(12):e18526. doi: 10.15252/emmm.202318526 (PMC10701600; doi:10.15252/emmm.202318526)
Supplement: Supplementary file 4 — Source Data for Figure 2 [file EMMM-15-e18526-s006.zip › Fig.2/Fig.2C,D.xlsx]

## Sheet: Soure data Fig.2CD
	Western blot quantification : Brain						Western blot quantification : Liver
	PCMT1+/+	PCMT1+/-	PCMT1-/-	PCMT1-/- +mAb			PCMT1+/+	PCMT1+/-	PCMT1-/-	PCMT1-/- +mAb
Exp1	1.25	1.57	3.11	2.23		Exp1	1.31	1.4	2.09	1.03
Exp2	0.62	0.6	2.47	2.04		Exp2	0.74	0.67	1.95	0.35
Exp3	1.14	1.32	3.53	1.84		Exp3	0.95	0.89	1.63	0.7
