# Supplementary material for: Immunotherapy targeting isoDGR‐protein damage extends lifespan in a mouse model of protein deamidation
Source: EMBO Mol Med. 2023 Nov 16;15(12):e18526. doi: 10.15252/emmm.202318526 (PMC10701600; doi:10.15252/emmm.202318526)
Supplement: Supplementary file 5 — Source Data for Figure 3 [file EMMM-15-e18526-s005.zip]

Archive with 57 entries (44 files):
- Fig.3/
- Fig.3/Fig.3B_isoDGR.xlsx
- Fig.3/Fig.3C_D68.xlsx
- Fig.3/Fig.3D.xlsx
- Fig.3/Fig.3A/
- Fig.3/Fig.3A/PCMT1++/
- Fig.3/Fig.3A/PCMT1++/Fig3A.CD68.tif
- Fig.3/Fig.3A/PCMT1++/Fig3A.DAPI.tif
- Fig.3/Fig.3A/PCMT1++/Fig3A.IsoDGR.tif
- Fig.3/Fig.3A/PCMT1++/Fig3A.Merge.tif
- Fig.3/Fig.3A/PCMT1+-/
- Fig.3/Fig.3A/PCMT1+-/Fig.3A_CD68.tif
- Fig.3/Fig.3A/PCMT1+-/Fig.3A_DAPI.tif
- Fig.3/Fig.3A/PCMT1+-/Fig.3A_IsoDGR.tif
- Fig.3/Fig.3A/PCMT1+-/Fig.3A_Merge.tif
- Fig.3/Fig.3A/PCMT1--/
- Fig.3/Fig.3A/PCMT1--/Fig.3A_CD68.tif
- Fig.3/Fig.3A/PCMT1--/Fig.3A_DAPI.tif
- Fig.3/Fig.3A/PCMT1--/Fig.3A_IsoDGR.tif
- Fig.3/Fig.3A/PCMT1--/Fig.3A_Merge.tif
- Fig.3/Fig.3A/PCMT1--+mAb/
- Fig.3/Fig.3A/PCMT1--+mAb/Fig.1A_CD68.tif
- Fig.3/Fig.3A/PCMT1--+mAb/Fig.1A_DAPI.tif
- Fig.3/Fig.3A/PCMT1--+mAb/Fig.1A_IsoDGR.tif
- Fig.3/Fig.3A/PCMT1--+mAb/Fig.1A_Merge.tif
- __MACOSX/
- __MACOSX/._Fig.3
- __MACOSX/Fig.3/
- __MACOSX/Fig.3/._Fig.3A
- __MACOSX/Fig.3/._Fig.3B_isoDGR.xlsx
- __MACOSX/Fig.3/._Fig.3C_D68.xlsx
- __MACOSX/Fig.3/._Fig.3D.xlsx
- __MACOSX/Fig.3/Fig.3A/
- __MACOSX/Fig.3/Fig.3A/._PCMT1++
- __MACOSX/Fig.3/Fig.3A/._PCMT1+-
- __MACOSX/Fig.3/Fig.3A/._PCMT1--
- __MACOSX/Fig.3/Fig.3A/._PCMT1--+mAb
- __MACOSX/Fig.3/Fig.3A/PCMT1++/
- __MACOSX/Fig.3/Fig.3A/PCMT1++/._Fig3A.CD68.tif
- __MACOSX/Fig.3/Fig.3A/PCMT1++/._Fig3A.DAPI.tif
- __MACOSX/Fig.3/Fig.3A/PCMT1++/._Fig3A.IsoDGR.tif
- __MACOSX/Fig.3/Fig.3A/PCMT1++/._Fig3A.Merge.tif
- __MACOSX/Fig.3/Fig.3A/PCMT1+-/
- __MACOSX/Fig.3/Fig.3A/PCMT1+-/._Fig.3A_CD68.tif
- __MACOSX/Fig.3/Fig.3A/PCMT1+-/._Fig.3A_DAPI.tif
- __MACOSX/Fig.3/Fig.3A/PCMT1+-/._Fig.3A_IsoDGR.tif
- __MACOSX/Fig.3/Fig.3A/PCMT1+-/._Fig.3A_Merge.tif
- __MACOSX/Fig.3/Fig.3A/PCMT1--/
- __MACOSX/Fig.3/Fig.3A/PCMT1--/._Fig.3A_CD68.tif
- __MACOSX/Fig.3/Fig.3A/PCMT1--/._Fig.3A_DAPI.tif
- __MACOSX/Fig.3/Fig.3A/PCMT1--/._Fig.3A_IsoDGR.tif
- __MACOSX/Fig.3/Fig.3A/PCMT1--/._Fig.3A_Merge.tif
- __MACOSX/Fig.3/Fig.3A/PCMT1--+mAb/
- __MACOSX/Fig.3/Fig.3A/PCMT1--+mAb/._Fig.1A_CD68.tif
- __MACOSX/Fig.3/Fig.3A/PCMT1--+mAb/._Fig.1A_DAPI.tif
- __MACOSX/Fig.3/Fig.3A/PCMT1--+mAb/._Fig.1A_IsoDGR.tif
- __MACOSX/Fig.3/Fig.3A/PCMT1--+mAb/._Fig.1A_Merge.tif
