# Supplementary material for: Immunotherapy targeting isoDGR‐protein damage extends lifespan in a mouse model of protein deamidation
Source: EMBO Mol Med. 2023 Nov 16;15(12):e18526. doi: 10.15252/emmm.202318526 (PMC10701600; doi:10.15252/emmm.202318526)
Supplement: Supplementary file 5 — Source Data for Figure 3 [file EMMM-15-e18526-s005.zip › Fig.3/Fig.3B_isoDGR.xlsx]

## Sheet: FIG.3B isoDGR 
				FIG.3B isoDGR in mice liver
		PCMT+/+							PCMT+/-							PCMT-/-							PCMT-/-+mAb
Mice1	Mice2	Mice3	Mice4	Mice5	Average		Mice1	Mice2	Mice3	Mice4	Mice5	Average		Mice1	Mice2	Mice3	Mice4	Mice5	Average		Mice1	Mice2	Mice3	Mice4	Mice5	Average
11.26	9.5	8.03	8.98	15.46	10.65		12.48	5.42	10.07	10.5	16.2	10.93		9.74	30.77	18.66	67.57	19.49	29.25		13.08	23.96	15.63	3.06	13.46
4.26	13.78	14.49	13.84	12.52	11.78		8.88	7.24	10.99	11.24	14.19	10.51		15.27	14.63	26.66	41.76	19.41	23.55		16.41	3.76	16.34	2.38	13.44
7.79	11.18	11.29	11.48	13.97	11.14		5.86	6.04	9.11	17.04	12.48	10.11		24.44	45.39	17.05	26.73	26.2	27.96		16.72	15.83	7.21	0	13.7
7.05	13.78	14.49	13.84	14.38	12.71		5	7.24	10.99	9.2	11.38	8.76		18.26	17.62	15.22	59.24	22.41	26.55		30.01	9.79	0.67	16.91	23.05
4.93	9.72	11	8.56	11.54	9.15		6.67	6.55	5.66	14.44	12.41	9.15		14.83	26.09	12.66	52.38	20.01	25.19		24.71	6.26	13.14	0.62	18.7
2.57	13.78	12.7	9.92	10.76	9.95		6.94	4.46	6.58	16.91	12.73	9.52		8.74	16.51	14.29	54.2	15.27	21.8		23.33	16.93	14.87	0.23	19.11
3.12	16.72	11.12	5.77	10.81	9.51		2.44	9.02	15.05	15.12	10.98	10.52		-11.02	74.61	35.53	81.17	13.91	38.84		34.55	0	13.46	10.59	25.7
3.73	15.98	12.91	3	11.03	9.33		7.81	6.13	6.61	12.52	13.01	9.22		-1.49	49.4	25.27	37.95	11.52	24.53		24.67	0	9.68	1.29	17.67
6.37	11.5	13.04	8.18	12.89	10.4		4.54	8.35	10.55	12.64	11.53	9.53		22.75	7.41	20.99	61.48	25.15	27.56		19.58	26.52	11.13	12.02	18.57
13.96	15.26	9.08	13	18.46	13.95		6.2	6.74	9.71	10.03	12.07	8.95		11.04	25.29	16.79	55.06	18.16	25.27		25.52	1.68	7.33	4.36	18.5
12.84	13.48	9.08	12.04	17.41	12.97		8.03	4.5	10.14	11.99	13.31	9.6		27.45	7.06	19.37	49.64	26.75	26.06		14.27	8.06	17.09	23.41	14.91
8.78	8.22	7.82	8.08	13.53	9.29		13.27	8.44	6.79	10.62	16.72	11.17		22.97	36.21	21.95	83.34	31.03	39.1		12.95	27.05	7.68	0	12.49
4.72	11.4	12.88	12.34	12.22	10.71		10.3	10.07	13.02	12.3	15.8	12.3		53.3	35.01	32.62	50.6	48.67	44.04		4.23	21.62	21.58	56.43	13.89
10.79	12.31	13.93	4.04	15.56	11.33		18.35	4.68	12.2	12.44	20.49	13.63		51.04	4.65	1.77	68.53	42.36	33.67		18.96	11.2	16.31	5.36	16.29
12.61	9.11	10.2	8.24	16.47	11.33		17.64	5.43	6.88	13.57	19.64	12.63		38.77	0.73	46.74	53.67	37.08	35.4		30.53	0	8.45	2.92	21.61
16.96	11.92	8.75	14.01	20.16	14.36		17.51	3.29	12.8	16.82	20.33	14.15		43.68	81.52	12.27	57.76	45.96	48.24		39.2	0	9.42	1.49	27.34
19.62	10.68	11.14	10.47	21.67	14.71		19.34	4.95	11.78	16.65	21.6	14.86		53.79	31.76	20.45	42.6	46.4	39		43.94	18.08	9.24	0	32.33
22.25	11.18	9.01	15.04	23.75	16.24		21.9	11.13	17.07	8.92	23.73	16.55		62.05	36	6.93	34.23	49.94	37.83		48.82	19.99	11.73	9.08	37.08
25.84	16.86	12.12	6.36	26.15	17.46		23.14	9.84	12.79	7.74	23.8	15.47		45.54	56.7	0	76.35	45.14	44.75		55.25	20.06	11.64	3.58	40.75
18.45	13.33	12.33	14.21	21.73	16.01		25.87	5.23	15.37	13.43	26.02	17.18		41.93	28.94	8.69	62.82	39.11	36.3		72.11	11.2	0.43	4.9	49.91
19.71	14.13	8.29	3.61	21.03	13.35		27.47	10.8	11.33	21.04	28.11	19.75		59.99	9.57	11.23	49.76	47.83	35.67		39.95	8.16	17.36	20.07	31.7
16.76	14.05	10.91	6.13	19.63	13.5		21.07	6.56	9.08	15.36	22.49	14.91		55.74	48.52	14.67	48.3	49.55	43.36		49	22	7.83	0	35.98
12.19	16.7	11.95	11.8	17.62	14.05		17.9	7.95	14.84	11.06	20.69	14.49		49.53	1.28	12.56	41.25	39.14	28.75		43.01	1.96	7.36	1.89	29.92
16.17	14.76	12.06	10.17	19.89	14.61		14.95	7.62	11.6	15.43	18.82	13.68		23.98	71.11	51.32	88.46	39.42	54.86		36.57	0	10.89	6.89	26.36
22.64	13.16	12.84	9.41	24.03	16.42		18.81	4.46	7.66	11.69	20.19	12.56		19.39	19.31	4.45	32.07	19.13	18.87		27.99	19.96	1.72	1.19	21.2
11.35	6.74	12.3	17.67	16.65	12.94		11.8	10.29	10.6	13.99	16.75	12.69		23.92	14.22	27.09	12.14	21.89	19.85		24.04	13.23	2.5	0.33	17.81
17.79	17.7	6.92	6.92	20.37	13.94		15.53	3.36	6.27	10.92	17.64	10.74		18.91	27.82	25.44	36.67	22.6	26.29		23.26	10.62	5.71	26.54	20.27
28.44	14.18	10.45	5.29	27.29	17.13		16.93	9.16	7.78	10.26	19.31	12.69		47.41	25.35	24.29	29.72	40.42	33.44		26.65	7.93	24.75	20.87	23.72
16.8	12.79	7.39	12.05	19.78	13.76		20.97	5.79	5.12	11.12	21.43	12.89		30.65	29.18	11.92	43.67	29.85	29.05		30.65	2.12	8.21	1.12	21.71
15.1	14.69	8.5	5.69	18.28	12.45		24.26	5.22	10.22	12.17	24.24	15.22		48.2	26.81	20.33	32.95	41.03	33.87		39.83	11.13	5.61	0	28.42
13.06	11.8	11.28	4.7	16.79	11.53		14.74	11.62	12.65	7.97	18.41	13.08		28.67	36.17	25.07	43.33	30.73	32.79		36.64	38.79	16.41	3.19	30.92
18.48	15.07	10.21	5.36	20.73	13.97		33.63	8.43	7.45	13.09	30.64	18.65		42.96	7.94	25.56	41.6	36.99	31.01		48.57	3.94	11.94	1.97	34.37
18.34	8.78	11.1	10.53	20.61	13.87		21.94	8.01	13.06	11.22	23.21	15.49		32.16	14.24	30.77	66.22	33.8	35.44		47.29	10.05	12.89	0.66	34.15
19.24	7.83	14.7	4.5	20.83	13.42		18.93	5.7	10.46	9.81	20.51	13.08		34.94	31.44	37.69	26.87	33.96	32.98		44.34	3.74	7.36	5.66	31.42
14.18	10.05	12.82	9.98	18.1	13.03		20.15	6.3	13.58	16	22.42	15.69		40.26	11	16.05	25.01	32.63	24.99		14.15	19.53	14.78	1.55	13.42
10.41	10.33	15.85	20.69	17.15	14.88		12.43	8.23	11.15	13.62	16.95	12.47		44.13	20.22	27.97	50.87	40.43	36.72		21.97	16.78	22.42	3.13	19.35
13.14	13.66	10.52	4.91	16.99	11.84		7.61	9.72	17.71	10.94	14.34	12.06		22.28	45.75	34.31	31.97	27.3	32.32		23.85	17.39	16.75	2.52	19.97
5.67	9.92	14.52	9.78	12.58	10.49		6.72	14.07	8.83	10.1	13.15	10.57		22.62	37.81	11.67	42.18	25.27	27.91		24.4	16.08	11.6	1.79	19.54
10.23	10.36	9.02	5.3	14.56	9.89		11.12	6.57	5.63	13.98	15.32	10.53		15.95	12.74	12.34	85.42	22.91	29.87		33.56	22.47	7.92	1.02	25.86
22.47	9.71	13	4.36	22.98	14.5		16.14	5.36	15.24	9.41	19.1	13.05		21.11	17.38	7.66	50.35	22.45	23.79		36.57	9.36	9.75	0	26.5
13.95	14.68	13.19	7.96	18.28	13.61		17.76	5.96	11.16	13.74	20.27	13.78		19.43	72.1	31.77	21.93	26.93	34.43		8.33	9.08	5.2	90.36	17.18
14.47	12.95	13.35	3.64	17.97	12.48		18.02	8.61	12.65	12.21	20.74	14.45		34.09	35.51	1.74	39.37	31.24	28.39		33.9	24.16	9.09	1.86	26.5
16.84	16.01	12.98	8.65	20.41	14.98		21.2	5.33	7.84	13.86	22.14	14.07		53.36	53.4	16.49	41.18	47.91	42.47		38.32	7.51	13.34	0.09	27.87
20.33	15.9	8.81	13.1	22.75	16.18		24.43	3.14	8.77	12.19	23.96	14.5		27.81	39.58	49.1	19.91	30.61	33.4		28.35	0	14.51	84.18	29.87
16.52	16.12	8.89	16.33	20.61	15.7		24.49	3.85	10.21	14.96	24.55	15.61		15.73	76.94	26.63	90.95	32.1	48.47		12.69	7.76	24.41	5.88
							-43.59	10.94	12.08	11.92		-2.16
							-32.77	5.96	11.07	9.79		-1.49
							-34.67	5.8	16.01	6.44		-1.6
							-42.11	4.92	12.99	15.92		-2.07
							-39.72	6.19	12.31	13.54		-1.92
