# Supplementary material for: Immunotherapy targeting isoDGR‐protein damage extends lifespan in a mouse model of protein deamidation
Source: EMBO Mol Med. 2023 Nov 16;15(12):e18526. doi: 10.15252/emmm.202318526 (PMC10701600; doi:10.15252/emmm.202318526)
Supplement: Supplementary file 5 — Source Data for Figure 3 [file EMMM-15-e18526-s005.zip › Fig.3/Fig.3C_D68.xlsx]

## Sheet: Fig.3 CD68
			Fig.3 CD68
		PCMT1+/+								PCMT1+/-								PCMT1-/-								PCMT1-/-+mAb
Mice1	Mice2	Mice3	Mice4	Mice5	Average			Mice1	Mice2	Mice3	Mice4	Mice5	Average			Mice1	Mice2	Mice3	Mice4	Mice5	Average			Mice1	Mice2	Mice3	Mice4	Mice5	Average
0.82	0	0	4.93	1.09				4.31	-0.02	3.71	0.33	0.56	1.78			1.88	3.75	6.44	8.54	0.2	4.16			0.46	11.3	4.61	0.69	0.13	3.44
-0.52	3	6.3	1.99	0.91				7.49	0.64	1.96	0.06	1.06	2.24			0.28	0.48	7.12	1.43	1.19	2.1			0.52	9.04	9.09	0.51	2.47	4.33
0.83	0.12	0.09	2.69	0.88				2.72	7.83	0.09	-0.22	1.41	2.36			0.43	5.5	10.33	0.36	1.37	3.6			5.72	5.86	0.65	0.08	1.29	2.72
-0.92	3	6.3	6.99	1.2				1.96	9.1	6.37	0.36	0.14	3.58			2.44	6.07	2.65	12.29	0.16	4.72			3.7	2.03	9.07	1.4	0.24	3.29
0.21	0.05	2.01	1.02	0.48				5.33	4.18	0.93	-0.16	1.32	2.32			2.05	2.13	16.57	2.67	0.33	4.75			1.69	9.71	3.2	0.89	0.73	3.24
-1.56	3	10.97	1.34	0.66				3.1	6.9	-0.25	-0.19	1.28	2.17			1.86	7.3	7.87	5.64	0.45	4.62			7	8.4	0.11	0.64	2.33	3.69
0.85	2.71	0.69	0.89	1.04				0.39	3.29	7.31	0.28	0	2.25			3.8	2.3	12.02	9.46	1.74	5.86			0.58	9.53	5.45	0.44	1.16	3.43
0.62	1.29	2.27	0	0.81				1.97	1.83	3.45	0.3	0.5	1.61			1.22	1.5	8.45	0.34	0.12	2.32			0.5	7.05	3.73	0.13	1.01	2.48
-4.02	4.47	11.5	14.79	0.74				2.38	3.7	4.11	0.18	0.95	2.26			1.79	26.4	1.67	1.42	0.41	6.34			0.18	6.48	8.04	0.13	1.76	3.32
-2.74	7.7	7.48	10.77	1.05				2.17	1.98	1.6	0.59	0.05	1.28			1.59	-0.3	2.57	6.04	1	2.18			1.21	10.99	5.66	1.19	2.91	4.39
-1.29	5.88	5.1	2.71	0.66				1.8	6.99	6.2	-0.68	2.34	3.33			0.85	4.92	0.88	4.43	0.29	2.27			3.11	2.12	2.22	0.44	0.39	1.65
0.15	0.03	3.03	4.98	0.99				2.8	5.05	2.27	0.31	0.82	2.25			3.2	5.39	8.56	12.67	0.48	6.06			9.49	4.08	0.63	0.76	2.34	3.46
-0.42	0.27	4.74	4.37	0.76				9.45	-0.91	4.83	-0.44	1.93	2.97			0.71	14.33	5.69	8.19	2.42	6.27			6.09	0.04	13.52	1.06	3.25	4.79
-0.44	7.25	5.15	0.08	1.09				1.53	0.62	6.02	0.91	0.01	1.82			1.3	8.7	0.42	16.41	1.54	5.67			7.62	8.6	5.24	1.06	3.44	5.19
1.7	0	0	0.23	1.16				2.69	0.55	6.37	0.81	0.26	2.14			0.06	7.27	0.02	3.67	1.16	2.44			1.28	11	4.03	1.03	2.55	3.98
0.6	2.62	0	8.33	1.62				1.91	2.03	2.3	1.24	0.83	1.66			0.77	5.73	21.6	7.57	3.11	7.76			0.33	6.44	4.39	0.5	0.67	2.47
2.1	0.5	0.39	1.89	1.71				2.43	2.38	1.69	1.65	1.4	1.91			4.57	7.92	8.85	2.1	5.14	5.72			6.35	6.44	0.03	0.34	1.09	2.85
1.13	1.56	0.71	8.81	1.99				1.45	2.39	2.54	1.29	0.87	1.71			2.3	9.86	16.8	1.21	4.63	6.96			6.76	5.86	6.89	0.06	2.23	4.36
2.02	2.37	2.81	0.37	1.96				1.14	1.2	2.27	1.35	1.26	1.45			4.61	6.95	16.09	28.92	1.17	11.55			0.29	1.34	6.84	0.47	0.47	1.88
0.14	4.1	1.21	5.25	1.27				6.73	1.86	7.25	1	0.76	3.52			1.26	8.76	25.86	10.18	3.72	9.95			4.47	6.03	5.69	2.75	1.42	4.07
1.58	2.32	1.5	0.04	1.48				1.2	8.6	0.77	1.83	0.98	2.68			1.35	7.2	13.65	11.33	2.22	7.15			1.56	10.26	10.38	1.07	1.39	4.93
2.21	3.18	0.32	0.18	1.89				5.56	1.79	9.08	0.36	1.47	3.65			2.64	11.07	13.16	4.88	5	7.35			5.39	5.15	0	3.62	3.67	3.57
0.08	8.52	0.98	3.43	1.49				2.67	5.01	4.51	0.79	0.56	2.71			1.41	7.33	7.8	5.21	3.2	4.99			6.01	5.39	4.67	1.42	0.37	3.57
0.64	4.52	2.3	2.46	1.45				6.78	7.06	6.81	0.13	2.16	4.59			1.34	3.51	10.83	8.19	3.4	5.45			0	8.4	5.85	1.71	0.19	3.23
-0.15	7.56	2.61	0.57	1.1				2.3	3.66	4.65	0.65	0.53	2.36			1.75	0.65	4.89	3.55	2.18	2.6			9.22	2.75	3.34	0.53	1.17	3.4
-0.42	0	0.83	11.53	1.09				3.47	7.18	8.28	-0.57	2.68	4.21			1.19	0.65	3.56	0.02	1.26	1.34			0.47	6.56	2.76	1.35	0.4	2.31
1.1	1.6	2.65	0.7	1.29				2.89	5.52	5.26	0.91	0.6	3.04			1.02	13.44	5.31	1.67	1.25	4.54			1.13	4.65	10.73	1.48	0.36	3.67
1.62	7.78	0	0	1.95				1.67	1.3	7.03	1.01	0.1	2.22			1.97	0.28	20.18	8.04	4.48	6.99			1.98	9.79	9.28	1.34	1	4.68
0.85	1.65	0.04	7.08	1.54				5.2	4.05	1.85	1.64	0.61	2.67			0.34	9	8.48	2.46	1.87	4.43			0.08	5.77	4.48	1.23	0.12	2.33
0.62	4.91	3.63	0.4	1.41				3.02	5.83	5.74	1.14	0.48	3.24			0.38	10.76	6.08	7.55	2.96	5.55			3.21	4.62	0	0.97	0.15	1.79
2.04	0.64	1.46	0.18	1.61				1.16	0	2.52	1.13	1.08	1.18			3.35	11.32	11.62	2.92	0.71	5.99			2.27	9.47	4.69	0.13	1.95	3.7
-0.11	8.49	2.71	0.16	1.19				0.73	6.57	8.11	0.99	0.73	3.42			0.77	6.6	1.79	2.29	1.7	2.63			0.11	5.48	9.2	0.34	1.96	3.42
0.71	0.08	0.65	6.93	1.33				6.75	9.28	4.05	0.84	1.39	4.46			0.79	10.45	4.46	7.24	1.67	4.92			6.57	9.63	3.28	2.15	0.01	4.33
1.24	1.22	4.89	0.01	1.5				1.58	9.56	1.18	0.68	0.69	2.74			1.8	1.39	6.87	0.07	2.13	2.45			0.2	8.1	6.64	0.12	1.54	3.32
-0.29	0.47	11.49	1.59	1.31				2.2	3.86	1.29	0.93	0.18	1.69			3	6.73	12.63	4.41	0.54	5.46			2.89	7.3	2.54	1.03	2.44	3.24
-1.68	0.26	5.68	15.69	1.28				0.82	1.61	5.65	0.42	0.48	1.79			2.05	15.03	2.93	4.44	0.44	4.98			4.78	0.79	4.46	0.44	0.67	2.23
1.13	1.54	6.26	0.34	1.66				2.28	6.74	1.65	0.13	1.06	2.37			2.83	4.57	22.65	1.48	0.81	6.47			5.71	3.63	4.71	1.58	0.02	3.13
-1.33	0.89	10.94	2	0.65				0.88	5.55	2.45	-0.05	1.03	1.97			4.63	3.39	34.05	1.66	0.66	8.88			5.46	7.49	4.39	1.07	0.86	3.86
1.13	0.09	0.66	1.89	1.04				0.54	4.82	5.91	0.32	0.93	2.5			0.21	3.58	3.32	12.91	2.34	4.47			10.18	4.9	3.01	0.02	1.99	4.02
2.07	0	2.44	0.34	1.69				4.68	4.55	2.2	0.78	0.49	2.54			0.29	7.97	4.18	6.19	2.23	4.17			5.81	6.06	4.25	1.9	0.17	3.64
0.53	3.25	5.32	3.97	1.75				0.59	8.35	1.97	0.69	0.53	2.43			1.37	20.47	10.76	0.74	4.47	7.56			1.91	4.44	11.49	0.63	1.35	3.96
0.84	5.72	4.17	0	1.66				3.87	0.57	5.02	0.55	0.5	2.1			1.08	7.85	3.61	15.19	1.88	5.92			2.72	6.1	3.88	1.93	0.52	3.03
-0.48	7.3	3.31	2.02	1.09				1.88	6.13	7.78	-0.17	1.92	3.51			2.18	7.22	10.18	3.13	3.73	5.29			1.98	9.06	0.71	0.61	0.7	2.61
-0.34	5.81	0.07	5.71	1.06				2.58	0.97	8.15	0.42	0.88	2.6			1.57	19.25	7.5	0.12	1.28	5.94			2.12	10.35	16.47	1.49	4.24	6.93
0.02	7.82	0	9.45	1.93				0.52	0.38	9.17	1.09	0.03	2.24			5.11	12.77	2.04	5.73	5.69	6.27			0.07	18.29	4.3	0.53	3.03	5.24
