# Supplementary material for: Immunotherapy targeting isoDGR‐protein damage extends lifespan in a mouse model of protein deamidation
Source: EMBO Mol Med. 2023 Nov 16;15(12):e18526. doi: 10.15252/emmm.202318526 (PMC10701600; doi:10.15252/emmm.202318526)
Supplement: Supplementary file 5 — Source Data for Figure 3 [file EMMM-15-e18526-s005.zip › Fig.3/Fig.3D.xlsx]

## Sheet: Fig.3D
Mean_isoDGR	SD_isoDGR	SEM_isoDGR	Mean_CD68	SD_CD68	SEM_CD68	W_coef	fit_Mean_CD68	W_sigma
17.92	4.143	0.6176	1.278	0.3968	0.05915	-0.531218	0.973944	0.783567
18.75	4.815	0.7177	0.9316	0.3749	0.05589	0.0839934	2.13809	0.0329151
31.78	10.7	1.595	2.308	1.387	0.2067
24.17	8.248	1.23	1.137	0.6613	0.09858
