# Supplementary material for: Immunotherapy targeting isoDGR‐protein damage extends lifespan in a mouse model of protein deamidation
Source: EMBO Mol Med. 2023 Nov 16;15(12):e18526. doi: 10.15252/emmm.202318526 (PMC10701600; doi:10.15252/emmm.202318526)
Supplement: Supplementary file 6 — Source Data for Figure 4 [file EMMM-15-e18526-s009.zip › Fig.4/Fig.4A,B.xlsx]

## Sheet: Fig.4A
		Cytokine levels in mice liver
			MCP1						TNFa						IL23
		PCMT1+/+	PCMT1+/-	PCMT1-/-	PCMT1-/-+ mAB				PCMT1+/+	PCMT1+/-	PCMT1-/-	PCMT1-/-+ mAB			PCMT1+/+	PCMT1+/-	PCMT1-/-	PCMT1-/-+ mAB
		3.65445e-05	3.41475e-06	6.50211e-05	4.72012e-06				5.34449e-07	4.49906e-08	1.62065e-06	6.22224e-08			3.61757e-05	4.04162e-05	0.000308682	5.84989e-05
		3.56951e-05	5.21323e-05	8.79031e-05	6.03615e-06				1.89162e-07	1.08895e-06	8.43493e-07	8.41376e-08			0.000120366	4.55439e-06	0.000753192	0.000132279
		1.83373e-05	4.58613e-05	7.11621e-05	3.14098e-06				9.35614e-08	6.95779e-07	1.0626e-06	1.16416e-07			7.53819e-05	0.000220181	0.000354596	0.000174696
		2.95131e-05	2.85758e-05	3.86287e-05	1.2359e-05				3.63761e-07	4.27846e-07	1.05203e-06	1.73554e-07			0.000236182	8.69021e-05	0.000291668	0.00014506
	Average	3.00225e-05						Average	2.95233e-07					Average	0.000117026
		Fold Change							Fold Change						Fold Change
		PCMT1+/+	PCMT1+/-	PCMT1-/-	PCMT1-/-+ mAB				PCMT1+/+	PCMT1+/-	PCMT1-/-	PCMT1-/-+ mAB			PCMT1+/+	PCMT1+/-	PCMT1-/-	PCMT1-/-+ mAB
		1.21724	0.11374	2.16575	0.157219				1.81026	0.15239	5.48938	0.210757			0.309194	0.345438	2.63831	0.499991
		1.18895	1.73644	2.92791	0.201054				0.64072	3.68844	2.85704	0.284987			1.02877	0.0389264	6.43754	1.13059
		0.610784	1.52756	2.37029	0.104621				0.316907	2.35671	3.59921	0.394319			0.644289	1.88189	3.03073	1.49313
		0.983033	0.951812	1.28666	0.411658				1.23211	1.44918	3.56337	0.587855			2.01865	0.742753	2.49289	1.23983

## Sheet: Fig.4B
		Cytokine levels in Plasma (pg/ml)
		IL-23				MCP-1
	PCMT1+/+	PCMT1+/-	PCMT1-/-	PCMT1-/-+ mAB		PCMT1+/+	PCMT1+/-	PCMT1-/-	PCMT1-/-+ mAB
	1.62	1.62	7	1.62		2.59	2.59	3.7	2.8
	1.62	1.62	21.2	3		2.59	2.59	4.27	2.59
	1.62	1.62	13	7		2.59	2.59	3.59	2.59
	1.62	1.62	10.18	4		2.59	2.59	4.96	2.59
	1.62	1.62	11.2	3		3.18	2.59	3.5	2.7
Average	1.62					2.708
	Fold Change
	PCMT1+/+	PCMT1+/-	PCMT1-/-	PCMT1-/-+ mAB		PCMT1+/+	PCMT1+/-	PCMT1-/-	PCMT1-/-+ mAB
	1	1	4.32099	1		0.956425	0.956425	1.36632	1.03397
	1	1	13.0864	1.85185		0.956425	0.956425	1.57681	0.956425
	1	1	8.02469	4.32099		0.956425	0.956425	1.3257	0.956425
	1	1	6.28395	2.46914		0.956425	0.956425	1.83161	0.956425
	1	1	6.91358	1.85185		1.1743	0.956425	1.29247	0.997046
