# Supplementary material for: Immunotherapy targeting isoDGR‐protein damage extends lifespan in a mouse model of protein deamidation
Source: EMBO Mol Med. 2023 Nov 16;15(12):e18526. doi: 10.15252/emmm.202318526 (PMC10701600; doi:10.15252/emmm.202318526)
Supplement: Supplementary file 7 — Source Data for Figure 5 [file EMMM-15-e18526-s003.zip]

Archive with 90 entries (67 files):
- Fig.5/
- Fig.5/Fig.5B_IsoDGR_.xlsx
- Fig.5/Fig.5C_CD68_.xlsx
- Fig.5/Fig.5D.xlsx
- Fig.5/Fig.5E.xlsx
- Fig.5/Fig.5A/
- Fig.5/Fig.5A/15months/
- Fig.5/Fig.5A/15months/PCMT1++/
- Fig.5/Fig.5A/15months/PCMT1++/Fig.5A_CD68.tif
- Fig.5/Fig.5A/15months/PCMT1++/Fig.5A_DAPI.tif
- Fig.5/Fig.5A/15months/PCMT1++/Fig.5A_IsoDGR.tif
- Fig.5/Fig.5A/15months/PCMT1++/Fig.5A_Merge.tif
- Fig.5/Fig.5A/15months/PCMT1+-/
- Fig.5/Fig.5A/15months/PCMT1+-/Fig.5A_CD68.tif
- Fig.5/Fig.5A/15months/PCMT1+-/Fig.5A_DAPI.tif
- Fig.5/Fig.5A/15months/PCMT1+-/Fig.5A_IsoDGR.tif
- Fig.5/Fig.5A/15months/PCMT1+-/Fig.5A_Merge.tif
- Fig.5/Fig.5A/24Months/
- Fig.5/Fig.5A/24Months/PCMT1++/
- Fig.5/Fig.5A/24Months/PCMT1++/Fig.5A_CD68.tif
- Fig.5/Fig.5A/24Months/PCMT1++/Fig.5A_DAPI.tif
- Fig.5/Fig.5A/24Months/PCMT1++/Fig.5A_IsoDGR.tif
- Fig.5/Fig.5A/24Months/PCMT1++/Fig.5A_Merge.tif
- Fig.5/Fig.5A/24Months/PCMT1+-/
- Fig.5/Fig.5A/24Months/PCMT1+-/Fig.5A_CD68.tif
- Fig.5/Fig.5A/24Months/PCMT1+-/Fig.5A_DAPI.tif
- Fig.5/Fig.5A/24Months/PCMT1+-/Fig.5A_IsoDGR.tif
- Fig.5/Fig.5A/24Months/PCMT1+-/Fig.5A_Merge.tif
- Fig.5/Fig.5A/4months/
- Fig.5/Fig.5A/4months/PCMT1++/
- Fig.5/Fig.5A/4months/PCMT1++/Fig.5A_CD68.tif
- Fig.5/Fig.5A/4months/PCMT1++/Fig.5A_DAPI.tif
- Fig.5/Fig.5A/4months/PCMT1++/Fig.5A_IsoDGR.tif
- Fig.5/Fig.5A/4months/PCMT1++/Fig.5A_Merge.tif
- Fig.5/Fig.5A/4months/PCMT1+-/
- Fig.5/Fig.5A/4months/PCMT1+-/Fig.1A_CD68.tif
- Fig.5/Fig.5A/4months/PCMT1+-/Fig.1A_DAPI.tif
- Fig.5/Fig.5A/4months/PCMT1+-/Fig.1A_IsoDGR.tif
- Fig.5/Fig.5A/4months/PCMT1+-/Fig.1A_Merge.tif
- __MACOSX/
- __MACOSX/._Fig.5
- __MACOSX/Fig.5/
- __MACOSX/Fig.5/._Fig.5A
- __MACOSX/Fig.5/._Fig.5B_IsoDGR_.xlsx
- __MACOSX/Fig.5/._Fig.5C_CD68_.xlsx
- __MACOSX/Fig.5/._Fig.5D.xlsx
- __MACOSX/Fig.5/._Fig.5E.xlsx
- __MACOSX/Fig.5/Fig.5A/
- __MACOSX/Fig.5/Fig.5A/._15months
- __MACOSX/Fig.5/Fig.5A/._24Months
- __MACOSX/Fig.5/Fig.5A/._4months
- __MACOSX/Fig.5/Fig.5A/15months/
- __MACOSX/Fig.5/Fig.5A/15months/._PCMT1++
- __MACOSX/Fig.5/Fig.5A/15months/._PCMT1+-
- __MACOSX/Fig.5/Fig.5A/15months/PCMT1++/
- __MACOSX/Fig.5/Fig.5A/15months/PCMT1++/._Fig.5A_CD68.tif
- __MACOSX/Fig.5/Fig.5A/15months/PCMT1++/._Fig.5A_DAPI.tif
- __MACOSX/Fig.5/Fig.5A/15months/PCMT1++/._Fig.5A_IsoDGR.tif
- __MACOSX/Fig.5/Fig.5A/15months/PCMT1++/._Fig.5A_Merge.tif
- __MACOSX/Fig.5/Fig.5A/15months/PCMT1+-/
- __MACOSX/Fig.5/Fig.5A/15months/PCMT1+-/._Fig.5A_CD68.tif
- __MACOSX/Fig.5/Fig.5A/15months/PCMT1+-/._Fig.5A_DAPI.tif
- __MACOSX/Fig.5/Fig.5A/15months/PCMT1+-/._Fig.5A_IsoDGR.tif
- __MACOSX/Fig.5/Fig.5A/15months/PCMT1+-/._Fig.5A_Merge.tif
- __MACOSX/Fig.5/Fig.5A/24Months/
- __MACOSX/Fig.5/Fig.5A/24Months/._PCMT1++
- __MACOSX/Fig.5/Fig.5A/24Months/._PCMT1+-
- __MACOSX/Fig.5/Fig.5A/24Months/PCMT1++/
- __MACOSX/Fig.5/Fig.5A/24Months/PCMT1++/._Fig.5A_CD68.tif
- __MACOSX/Fig.5/Fig.5A/24Months/PCMT1++/._Fig.5A_DAPI.tif
- __MACOSX/Fig.5/Fig.5A/24Months/PCMT1++/._Fig.5A_IsoDGR.tif
- __MACOSX/Fig.5/Fig.5A/24Months/PCMT1++/._Fig.5A_Merge.tif
- __MACOSX/Fig.5/Fig.5A/24Months/PCMT1+-/
- __MACOSX/Fig.5/Fig.5A/24Months/PCMT1+-/._Fig.5A_CD68.tif
- __MACOSX/Fig.5/Fig.5A/24Months/PCMT1+-/._Fig.5A_DAPI.tif
- __MACOSX/Fig.5/Fig.5A/24Months/PCMT1+-/._Fig.5A_IsoDGR.tif
- __MACOSX/Fig.5/Fig.5A/24Months/PCMT1+-/._Fig.5A_Merge.tif
- __MACOSX/Fig.5/Fig.5A/4months/
- __MACOSX/Fig.5/Fig.5A/4months/._PCMT1++
- __MACOSX/Fig.5/Fig.5A/4months/._PCMT1+-
- __MACOSX/Fig.5/Fig.5A/4months/PCMT1++/
- __MACOSX/Fig.5/Fig.5A/4months/PCMT1++/._Fig.5A_CD68.tif
- __MACOSX/Fig.5/Fig.5A/4months/PCMT1++/._Fig.5A_DAPI.tif
- __MACOSX/Fig.5/Fig.5A/4months/PCMT1++/._Fig.5A_IsoDGR.tif
- __MACOSX/Fig.5/Fig.5A/4months/PCMT1++/._Fig.5A_Merge.tif
- __MACOSX/Fig.5/Fig.5A/4months/PCMT1+-/
- __MACOSX/Fig.5/Fig.5A/4months/PCMT1+-/._Fig.1A_CD68.tif
- __MACOSX/Fig.5/Fig.5A/4months/PCMT1+-/._Fig.1A_DAPI.tif
- __MACOSX/Fig.5/Fig.5A/4months/PCMT1+-/._Fig.1A_IsoDGR.tif
- __MACOSX/Fig.5/Fig.5A/4months/PCMT1+-/._Fig.1A_Merge.tif
