# Supplementary material for: Immunotherapy targeting isoDGR‐protein damage extends lifespan in a mouse model of protein deamidation
Source: EMBO Mol Med. 2023 Nov 16;15(12):e18526. doi: 10.15252/emmm.202318526 (PMC10701600; doi:10.15252/emmm.202318526)
Supplement: Supplementary file 7 — Source Data for Figure 5 [file EMMM-15-e18526-s003.zip › Fig.5/Fig.5B_IsoDGR_.xlsx]

## Sheet: Fig.5 IsoDGR in Iiver
		Fig.5 IsoDGR in Iiver
		4Months: WT								4Months: Het								15Months: WT								15Months: Het								24Months: WT								24Months: het
Mice1	Mice2	Mice3	Mice4	Mice5	Average			Mice1	Mice2	Mice3	Mice4	Mice5	Average			Mice1	Mice2	Mice3	Mice4	Mice5	Average			Mice1	Mice2	Mice3	Mice4	Mice5	Average			Mice1	Mice2	Mice3	Mice4	Mice5	Average			Mice1	Mice2	Mice3	Mice4	Mice5	Average
15.03	7.34	13.16	13.26	13.96	12.55			6.24	12.57	9.87	27.86	37.02	18.71			5.68	20.37	9.88	20.1	24.16	16.038			16.21	46.19	23.82	31.6	33.02	30.168			26.09	20.71	14.65	52.44	68.42	36.46			0.51	5.37	40.36	46.6	15.41	21.65
6.56	4.96	9.31	17.9	23.38	12.42			3.45	16.82	4.29	3.74	1.52	5.96			13.38	10.58	3.06	4.78	2.67	6.894			40.54	8.15	16.63	8.49	1.84	15.13			0.96	24.65	9.32	41.09	55.82	26.37			6.73	3.12	22.81	25.79	10.89	13.87
8.86	20.25	7.39	10.69	9.96	11.43			0.49	6.82	3.4	5	5.71	4.28			20.17	2.69	19.19	22.02	26.02	18.018			21.4	7.33	34.78	31.04	35.98	26.106			3.63	24.71	7.32	32.92	32.35	20.19			10.72	11.32	50.92	57.57	24.32	30.97
5.94	3.8	10.13	2.43	5.22	5.5			3.51	5.12	1.41	2.04	1.38	2.69			37.7	0.66	12.04	36.36	46.14	26.58			23.42	62.8	18.99	26.04	21.53	30.556			11.75	31.61	18.28	38.93	48.12	29.74			0.15	17.64	72.29	82.85	30.02	40.59
5.9	5.45	11.37	0.56	1.97	5.05			6.68	12.79	12.26	5.12	2.4	7.85			1.99	2.05	19.68	29.08	39.67	18.494			21.1	27.04	4.65	3.96	4.53	12.256			22.34	8.91	24.23	39.58	50.13	29.04			1.31	37.49	26.08	27.19	21.63	22.74
9.7	7.21	11.99	0.85	2.37	6.42			9.25	16.69	6.62	21.55	26.9	16.2			1.02	8.23	12.51	25.61	34.78	16.43			30.9	32.3	11.41	6.12	7	17.546			21.54	18.54	22.05	52.25	68.02	36.48			1.21	8.64	80.36	92.93	30.07	42.64
11.99	8.18	15.75	26.99	34.5	19.48			7.26	5.67	11.96	4.38	2.43	6.34			7.69	8.75	6.71	13.57	16.5	10.644			47.27	37.64	11.52	23.37	18.98	27.756			18.88	18.67	36.05	53.55	68.06	39.04			20.97	17.29	31.82	33.94	23.36	25.48
4.4	4.81	8.37	1.8	3.9	4.66			13.78	15.3	2.6	23.84	30.47	17.2			5.11	3.33	13.97	3.28	1.18	5.374			24.63	18.97	13.35	33.82	41.24	26.402			22.66	24.11	29.68	32.12	35.44	28.8			6.94	25.29	53.84	60.12	28.69	34.97
8.58	15.99	5.79	22.68	28.96	16.4			5.68	7.72	7.69	48.29	68.92	27.66			4.9	3.61	6.24	34.85	49.82	19.884			31.33	27.91	12.18	28.84	31.36	26.324			31.57	29.29	4.13	21.1	20.82	21.38			0.31	12.03	30.17	34.17	14.17	18.17
10.24	10.91	12.62	6.46	4.07	8.86			9.13	5.1	9.88	17.78	22.65	12.91			5	9.52	6.93	17.92	23.3	12.534			10.39	15.19	17.72	12.08	10.91	13.258			22.99	13.49	14.42	45.29	59.45	31.13			4.21	13.99	31.4	35.11	16.53	20.25
9.59	7.52	7.09	8.12	8.14	8.09			0.67	7.12	5.59	7.04	8.33	5.75			4.21	9.29	22.66	16.48	18.7	14.268			31.74	22.71	24.51	18.57	14.7	22.446			13.94	33.55	22.24	31.73	13.91	23.08			12	5.9	58.23	66.44	25.38	33.59
6.76	8.58	8.83	49.24	69.84	28.65			6.49	11.37	5.67	3.32	1.06	5.58			14.09	21.09	10.2	33.05	42.01	24.088			41.87	21.8	4.38	11.48	5.87	17.08			1.33	10.44	43.35	39.35	49.83	28.86			33.75	10.63	52.32	57.34	32.23	37.25
7.18	16.83	11.32	4.2	0.42	7.99			6.15	11.77	10.26	32.22	43.63	20.81			8	9.27	9.84	11.91	13.35	10.474			31.86	22.11	7.78	36.54	44.51	28.56			20.07	38.83	20.94	38.47	44.41	32.54			35.06	9.5	27.46	28.33	24.01	24.87
9.8	5.43	3.92	0	2.13	4.26			7.51	9.74	2.47	3.75	2.34	5.16			15.57	16.85	16.08	7.86	3.7	12.012			33.95	20.57	12.22	34.61	40.78	28.426			37.2	26.26	19.39	14.79	8.38	21.2			17.75	11.87	25.9	152.75	18.51	45.36
8.01	6.78	11.28	9.62	10.08	9.15			4.22	4.26	2.44	4.79	5.37	4.22			21.84	8.9	21.31	31.85	39.1	24.6			44.04	20.14	21.61	37.87	42.5	33.232			8.36	38.05	10.65	23	24.99	21.01			5.11	36.21	48.26	52.86	29.86	34.46
8.56	12.65	5.31	21.27	27.48	15.05			2.35	12.69	2.77	7.03	7.58	6.48			4.12	8.07	8.3	0.55	4.19	5.046			29.64	46.77	25.4	32.46	31.73	33.2			-0.34	45.82	33.87	55.58	37.1	34.41			2.13	0.04	42.42	49.31	14.86	21.75
7.54	6.31	5.83	23.31	31.68	14.93			0.84	7.23	10.62	9.9	11.74	8.07			0.69	9.82	19.26	4.74	2.15	7.332			24.8	17.97	12.88	36.88	46.04	27.714			39.93	33.03	25.48	48.78	56.76	40.8			16.52	0.06	42.43	48.12	19.67	25.36
8.97	10.8	18.99	7.87	5.34	10.39			7.31	5.79	11.74	14.85	18.13	11.56			10.77	9.32	16.99	3.75	2.07	8.58			37.62	25.61	6.15	37.18	44.2	30.152			24.53	12.5	28.36	17.67	15.61	19.73			36.53	39.98	49.31	51.15	41.94	43.78
6.79	3.95	6.48	6.59	7.01	6.16			2.88	10.35	8.02	4.19	2.75	5.64			4.39	9.58	31.59	6.63	2.34	10.906			21.5	26.56	22.54	26.43	27.88	24.982			18.13	9.19	15.47	25.99	31.86	20.13			20.03	48.84	44.95	46.7	37.94	39.69
3.09	4.23	13.04	1.09	4.31	5.15			12.06	8.11	7.16	3.91	1.32	6.51			9.24	16.16	6.18	15.69	18.27	13.108			22.46	37.99	26.39	9.31	0.51	19.332			17.36	12.44	3.9	30.29	39.81	20.76			1.69	13.41	57.82	66.2	24.3	32.68
10.62	11.02	12.99	1.7	2.15	7.7			8.36	12.95	3.38	3.76	1.52	5.99			13.04	5.02	14.37	11.1	11.25	10.956			48.92	18.23	37.73	22.96	19.46	29.46			-4.05	24.97	16.31	36.69	32.95	21.37			25.06	20.51	49.17	53.57	31.58	35.98
10.71	2.99	5.31	6.11	6	6.22			3.65	8.28	19.73	10.85	11	10.7			22.85	14.04	3.82	32.03	41.26	22.8			0	29.42	17.5	28.92	35.56	22.28			29.59	17.05	24.97	29.38	32.13	26.63			3.59	10.62	2.15	1.33	5.45	4.63
9.36	6.38	7.38	7.08	6.77	7.4			6.98	5.79	9.34	15.71	19.87	11.54			22.82	10.43	18.56	21.27	23.28	19.272			30.05	38.87	23.67	25.11	22.23	27.986			9.02	13.65	28.07	32.08	35.42	23.65			2.68	8.88	40.32	46.08	17.29	23.05
12.06	5.19	0.58	8.27	9.44	7.11			3.95	9.71	3.78	30.6	42.99	18.21			6.52	8.09	11.66	4.97	2.3	6.708			0.11	20.26	13.16	22.63	28.36	16.904			16.58	22.21	37.12	51.39	64.44	38.35			21.97	14.02	26.79	178.25	20.92	52.39
10.07	3.41	11.05	12.21	14.22	10.19			4.98	7.03	3.24	3.84	3.22	4.46			22.05	15.54	11.49	40.01	51.84	28.186			28.25	16.64	8.68	44.19	57.36	31.024			21.47	32.99	18.09	52.42	66.54	38.3			18.31	21.73	55.72	61.67	31.92	37.87
17.53	7.13	3.61	7.07	5.9	8.25			7.27	11.27	9.34	2.99	0.61	6.3			29.94	2.71	8.68	24.62	30.04	19.198			35.29	29.43	9.42	36.94	43.05	30.826			1.96	28.97	31.97	31.95	21.73	23.32			18.31	4.17	33.16	36.82	18.55	22.2
5.88	3.51	6.3	0.33	1.41	3.49			6.66	8.58	2.51	7.06	7.64	6.49			10.39	4.22	9.08	18.24	23.41	13.068			24.22	37.6	13.06	42.37	51.07	33.664			22.32	10.23	26.88	46.98	60.57	33.4			3.26	23.06	33.49	36.88	19.94	23.33
7.84	8.65	6.85	10.48	11.83	9.13			8.01	4.19	10.76	23.01	30.68	15.33			32.74	10.21	10.2	12.92	10.52	15.318			32.55	27.74	26.15	26.48	25.32	27.648			18.52	8.53	17.39	60.51	83.36	37.66			16.68	18.62	47.67	52.67	27.66	32.66
15	4.68	7.78	22.12	28.6	15.64			3.46	5.79	3.95	21.53	30.09	12.96			12.96	11.88	7.56	19.82	24.34	15.312			7.92	5.25	17.68	29.77	39.52	20.028			21.29	29.87	26.91	43.61	52.4	34.82			46.51	0.09	47.16	51.14	31.25	35.23
11.34	7.05	5.41	3.26	0.92	5.6			13.13	3.79	4.09	15.09	19.13	11.04			6.3	6.7	13.92	8.02	7.55	8.498			41.87	34.82	11.6	9.11	0.32	19.544			9.28	38.66	20.21	29.82	18.17	23.23			17.87	21.71	43.7	47.68	27.76	31.75
9.7	11.63	5.64	9.91	10.37	9.45			2.29	2.96	2.56	4.86	5.98	3.73			18.91	18.31	19.52	46.93	60.94	32.922			20.61	0.34	19.74	17.39	19.3	15.476			12.67	16.22	2.84	73.44	104.87	42.01			5.17	4.79	53.54	161.63	21.16	49.26
7.6	7.31	7.78	1.48	1.04	5.04			0	9.54	0.95	3.61	3.66	3.55			36.89	3.84	10.89	33.06	40.99	25.134			26.04	30.48	39.99	13.58	4.28	22.874			19.99	10.61	24.98	35.16	43.48	26.84			23.07	15.39	53.35	59.04	30.6	36.29
10.39	16.88	8.86	25.64	32.44	18.84			0.02	8.22	3.34	7.35	9.1	5.61			7.45	7.97	40.07	21.58	23.13	20.04			37.56	28.04	5.3	25.47	26.38	24.55			15.19	7.64	12.12	55.33	77.17	33.49			25.92	24.01	16.76	15.39	22.23	20.86
9.08	8.39	7	7.38	7	7.77			3.73	3.91	11.05	18.89	25.23	12.56			19.86	11.04	13.11	4.64	1.31	9.992			10.44	23.18	24.52	26.99	30.79	23.184			24.67	7.77	24.67	58.23	77.83	38.64			18.63	11.37	23.82	225.29	17.94	59.41
7.13	3.65	7.75	1.02	3.31	4.57			0.06	8.04	3.25	3.9	3.96	3.84			34.94	8.18	10.56	9.34	5.06	13.616			34.19	16.02	39.85	23.7	20.54	26.86			16.49	23.86	11.07	15.15	5.39	14.39			0.24	34.57	36.33	39.49	23.71	26.87
5.91	8.55	18.17	12.19	12.85	11.53			0.96	7.23	4.21	32.02	45.97	18.08			21.7	5.26	1.6	5.36	3.27	7.438			4.24	36.41	11.88	31.27	38.14	24.388			15.46	21.34	11.96	19.92	15.48	16.83			8.57	14.7	56.23	63.66	26.5	33.93
13.45	8.37	8.81	6.87	5.2	8.54			0.34	11.65	2.15	13.35	17.67	9.03			12.84	7.6	9.9	0	7.59	7.586			33.67	28.52	19.68	14.52	8.14	20.906			14.62	8.05	28.83	31.31	38.38	24.24			26.6	9.08	58.04	64.74	31.24	37.94
12.26	6.25	6.22	4.06	1.96	6.15			1.84	10.45	3.31	4.75	4.52	4.97			21.71	16.49	9.86	0.79	10.22	11.814			40.1	32.2	10.1	25.44	24.43	26.454			23.78	37.2	14.35	36.85	42.72	30.98			6.25	18.1	63.78	72.38	29.38	37.98
8.6	12.61	9.23	7.01	5.44	8.58			2.8	5.95	2.15	3.44	3.34	3.54			11.36	15.52	5.34	0.01	8.04	8.054			0.2	3.67	22.59	19.21	24.41	14.016			15.27	9.2	3.3	55.84	79.13	32.55			20.73	27.36	37.59	39.84	28.56	30.82
12.19	7.39	5.94	2.75	5.49	6.75			9.84	4.43	2.51	3.9	3.06	4.75			23.05	5.94	1.71	9.34	8.89	9.786			20.77	19.44	16.49	23.7	26.1	21.3			22.77	4.2	21.46	8.02	3.96	12.08			40.43	24.92	56.33	60.27	40.56	44.5
