# Supplementary material for: Immunotherapy targeting isoDGR‐protein damage extends lifespan in a mouse model of protein deamidation
Source: EMBO Mol Med. 2023 Nov 16;15(12):e18526. doi: 10.15252/emmm.202318526 (PMC10701600; doi:10.15252/emmm.202318526)
Supplement: Supplementary file 7 — Source Data for Figure 5 [file EMMM-15-e18526-s003.zip › Fig.5/Fig.5C_CD68_.xlsx]

## Sheet: Sheet1
		Fig.5 IsoDGR in Iiver
		4Months: WT								4Months: Het								15Months: WT								15Months: Het								24Months: WT								24Months: het
Mice1	Mice2	Mice3	Mice4	Mice5	Average			Mice1	Mice2	Mice3	Mice4	Mice5	Average			Mice1	Mice2	Mice3	Mice4	Mice5	Average			Mice1	Mice2	Mice3	Mice4	Mice5	Average			Mice1	Mice2	Mice3	Mice4	Mice5	Average			Mice1	Mice2	Mice3	Mice4	Mice5	Average
1.65	0.7	3.56	0.39	0.26				0.17	2.86	1.41	0.73	0.35	1.1	1.1		0.01	3.9	3.41	2.33	2.27				7.39	3.69	4.29	2.56	1.28	3.84			3.19	0.01	0	0.52	0.25	0.79			3.44	0	0.39	0.17	1.28	1.06
2.1	0.38	0.28	0.09	0.42				0.03	2.11	1.13	0.62	0.47	0.87	0.87		1.5	1.46	1.89	2.51	2.96				12.41	1.51	2.38	2.23	0.64	3.83			0	3.71	0	1.44	43.21	9.67			8.27	10.19	6.13	5.62	8.19	7.68
1.19	6.27	0.38	0.49	1.49				4.15	0.03	1.6	0.37	0.8	1.39	1.39		3.93	2.62	13.21	2.02	0.18				3.6	0.09	3.92	2.71	2.79	2.62			2.01	0	0.01	0.46	0.05	0.51			3.47	1.64	1.24	1.02	2.12	1.9
1.32	0.62	8.8	1.42	2.92				0.17	0.3	0.32	0.34	0.17	0.26	0.26		10.06	0.38	0.86	1.61	3.23				5.7	6.01	5.88	0.06	1.89	3.91			1.23	12.2	1.07	2.2	0.88	3.52			5.01	0	3.64	3.83	2.88	3.07
2.15	0.21	4.31	0.76	1.71				1.11	8.21	0.4	1	2.31	2.6	2.61		4.2	3.02	5.71	1.83	3.6				0.36	18.35	9.76	1.08	2.08	6.33			2.06	0.73	15.71	3.12	1.59	4.64			25.02	0	1.95	0.19	8.99	7.23
1.41	1.6	1.06	0.3	0.82				1.02	0.93	6.5	0.91	2.04	2.28	2.26		0.18	3.84	8.69	2.09	1.02				10.6	13.25	1.26	2.19	0.6	5.58			0.38	0.01	0.01	2.83	4.18	1.48			4.28	0.11	5.03	5.5	3.14	3.61
1.68	0.48	7.42	0.36	0.7				3.38	6.85	1	0.38	0.87	2.5	2.5		3.44	3.18	2.36	1.28	2.06				6.65	9.96	1.8	2.4	4.99	5.16			1.46	8.61	4.02	0.08	1.66	3.17			6.05	39.16	9.96	7.86	18.39	16.28
1.11	0.57	10.72	0.93	2.51				0.33	0.12	5.46	0	0.66	1.31	1.31		0.41	2.16	4.36	1.36	1.32				4.31	2.51	2.91	0.11	1.26	2.22			12.92	4.93	1.14	0.5	2.74	4.45			24.57	0.88	4.4	3.02	9.95	8.56
0.54	7.22	0.46	1.03	1.07				3.12	0.95	0.6	0.68	1.4	1.35	1.35		0.46	2.04	2.17	0.62	1				9.17	4.91	9.22	1.79	0.8	5.18			5.2	0.2	0.51	0.5	1.2	1.52			4.55	0	1.76	1.67	2.1	2.02
1	1.01	0.8	1.03	0.79				0.1	0.1	1.05	0.11	0.3	0.33	0.33		0.9	2.01	2.01	0.46	1.11				0.34	0.01	13.14	0.31	1.2	3			13.64	0.06	0	3.38	2.78	3.97			7.27	0.04	4.27	4.38	3.86	3.96
1.84	1.24	4.71	0.2	0.67				2.58	0.23	1.83	0.37	0.14	1.03	1.03		3.32	2.7	0.2	0.8	1.71				14.92	7.62	4.93	2.04	1.02	6.1			2.19	0.01	0	1.33	1.63	1.03			2.72	3.92	0.23	0.61	2.62	2.02
1.57	0.94	1.07	0.24	0.15				0.14	3.08	1.14	0.88	0.39	1.12	1.13		2.21	6.96	3.46	0.41	0.99				8.38	9.21	7.19	1.07	1.68	5.51			0.04	0	10.34	0.41	15.55	5.27			4.77	0	1.69	1.57	2.15	2.04
1.15	9	0.24	0.47	1.83				5.07	0.02	11.4	1.6	3.8	4.38	4.38		7.06	2.07	3.97	0.35	1.1				5.41	12.08	2.95	0.52	2.92	4.78			6.92	9.5	8.76	0.41	18.08	8.74			10.42	22.49	1.69	0.83	10.76	9.24
0.6	0.74	0.82	0.4	0.16				0.07	0.08	1.53	0.32	0.2	0.44	0.44		7.24	7.27	2.48	0.08	1.79				5.59	9.77	9.85	0.99	2.75	5.79			2.86	8.3	1.08	0.68	2.11	3			6.09	9.32	1.69	0.69	5.7	4.7
2.37	0.71	0.99	0.02	0.44				0	0.06	0.54	0.23	0.25	0.22	0.22		1.52	1.31	5.3	1.1	2.3				22.37	3.54	6.76	4.26	0.95	7.58			0.95	4.9	0.13	0.94	0.35	1.45			25.7	2.08	1.81	0.11	9.62	7.86
2.11	1.33	0.67	0.1	0.58				0.03	0.11	1.71	0.17	0.03	0.41	0.41		0.01	2.37	3.07	1.78	1.77				10.86	5.88	1.58	2.56	5.05	5.19			2.2	0.56	0	2	2.53	1.46			0.04	0.01	1.07	1.24	0.37	0.55
2.52	0.63	0.21	4.58	6.31				0.01	5.38	5.64	4.58	5.03	4.13	4.13		0.11	5.69	8.53	3.16	2.34				0.44	17.39	5.79	1.39	4.39	5.88			6.29	4.99	7.52	0.14	1.94	4.18			0	16.32	2.38	1.42	6.23	5.27
2.55	7.44	4.96	2.37	1.06				3.97	0.4	1.18	2.37	2.62	2.11	2.11		8.55	6.82	2.93	2.52	0.73				2.82	3.85	8.02	1.63	3.63	3.99			2.71	0.01	12.06	3.5	2.79	4.21			6.03	27.32	3.03	0.75	12.13	9.85
1.5	0.6	0.84	0.3	0.03				0.04	0.07	1.31	0.31	0.23	0.39	0.39		0.17	3.46	5.97	1.78	1.07				3.8	4.83	4.52	1.08	2.78	3.4			2.33	0.09	8.22	2.91	2.59	3.23			5.04	5.22	5.25	5.27	5.17	5.19
0.67	2.1	9.89	1.87	3.69				0.27	3.94	1.7	0.83	1.6	1.67	1.66		0.04	10.34	0.07	2.13	1.46				1.92	5.72	19.71	0.84	4.06	6.45			2.05	1.09	0	0.91	0.84	0.98			6.01	0.01	3.22	3.26	3.08	3.12
2.1	1.38	0.99	1.15	0.98				0.71	1.37	2.04	1.85	1.39	1.47	0.91		0.13	3.65	9.34	2.39	1.4				21.4	0.46	5.15	3.47	7.24	7.54			1.33	6.1	0.01	1.54	1.08	2.01			6.71	4.26	3.08	2.68	4.68	4.28
2.01	0.11	0.07	0.08	0.31				0.17	0.2	1.45	0.49	0.36	0.53	0.54		3.26	9.34	4.86	0.63	1.31				0	0.46	18.93	2.91	1.13	4.69			6.81	0.03	7.09	3.35	44.38	12.33			5.36	0	1.8	1.66	2.39	2.24
0.45	2.55	3.99	1	1.99				1	3.8	1.2	0.28	1.04	1.46	1.46		7.33	2.23	6.06	0.2	1.5				12.06	7.13	3.55	1.71	0.82	5.05			1.07	0.28	0.47	3.88	5.52	2.24			4.92	0.02	1.03	0.79	1.99	1.75
0.39	0.53	0.15	0.15	0.3				0.84	4.77	0.65	0.89	1.29	1.69	1.69		2.37	2.75	0.39	2.85	3.36				14.57	6.43	8.49	4.44	1.74	7.14			6.06	9.76	7.04	1.08	31.14	11.02			16.97	0	5.95	5.53	7.64	7.22
1.44	0.44	0.72	0.59	0.45				0.1	0.14	1.69	0.59	0.56	0.62	0.62		1.55	0.42	9.67	1.42	1.92				18.99	3.63	11.4	0.52	3.27	7.56			4.25	13.89	7.3	3.42	17.56	9.28			3.76	11.62	2.13	1.2	5.83	4.91
1.3	0.51	0.01	0.16	0.04				0.2	1.11	2.13	0.02	0.41	0.78	0.78		5.66	2.8	0.87	1.39	2.67				5.72	3.81	0.91	0.81	2.14	2.68			0.22	4.02	5	0.41	1.7	2.27			1.33	25.6	3.26	1.56	10.06	8.36
2.18	0.56	1.01	0.9	0.72				0.04	0.05	1.65	0.9	1.06	0.74	0.74		2.16	1.88	1.56	0.69	1.4				23.41	5.33	4.56	3.95	0.38	7.53			1.48	0.07	8.32	0.91	11.39	4.43			21.82	0.22	1.3	0.23	7.43	6.2
1.03	0.52	0.85	0.08	0.19				0.24	1.93	1.41	0.07	0.48	0.82	0.82		7.78	2.97	0.87	0.85	2.33				8.26	3.9	6.21	3.84	2.7	4.98			10.64	0	1.1	3.05	2.61	3.48			19.58	3.97	3.3	1.89	8.95	7.54
2	0.8	0.86	1	0.89				0.01	0.03	1.53	1	1.23	0.76	0.76		3.68	3.08	3.3	2.57	2.18				12.72	0.05	4.08	1.29	0.59	3.74			2.61	8.95	20.19	0.91	5.8	7.69			0	5.69	0.19	0.2	1.46	1.51
1.06	0.93	0.56	2.04	2.64				4.54	2.78	1.13	2.04	1.65	2.43	2.43		0.91	2.84	8.51	0.55	2.03				7.05	7.2	8.2	1.27	1.23	4.99			5.77	9.78	-0.51	0.62	-1.05	2.92			4.08	3.79	0.28	0.48	3.03	2.33
0.63	1.48	0.5	0.11	0.4				0.05	0.03	0.14	0.09	0.1	0.08	0.08		3.42	9.97	4.75	1.15	0.87				3.16	0.05	3.31	1.6	1.31	1.89			1.24	2.18	0	1.8	2.14	1.47			0.93	0.37	4.05	4.61	1.78	2.35
1.12	1	1.37	1.02	0.95				0	0.02	1.2	1.02	1.33	0.71	0.71		19.37	1.63	0.07	2.83	5.74				4.05	2.92	25.5	2.1	1.51	7.21			4.26	0.01	0.01	1.98	2.25	1.7			7.41	6.2	2.5	1.78	5.37	4.65
1.21	3.06	1.27	0.02	0.59				1.35	1.29	1.06	0.23	0.18	0.82	0.82		1.32	3.1	5.67	0.69	0.43				12.58	2.38	0.58	0.1	1.63	3.45			10.71	1.51	3.21	1.1	3	3.91			5.04	12.92	1.69	0.47	6.55	5.33
0.49	0.89	0.76	0.1	0.31				0.05	0.41	0.7	0.03	0.1	0.26	0.26		1.19	2.2	1.21	0.66	1.32				13.07	3.35	7.3	1.86	4.93	6.1			5.78	0.01	0.59	0.68	0.02	1.42			16.34	5.31	4.98	4	8.87	7.9
1.06	0.04	3.04	0.54	1.13				0.04	0.05	0.77	0.06	0.1	0.21	0.21		8.41	3.23	3.85	2.39	1				4.44	1.98	16.79	1.73	0.85	5.16			3.88	0.21	0.26	0.04	0.53	0.98			11.7	9.92	5.6	4.73	9.07	8.2
1.34	0.38	4.74	0.72	1.43				0.11	0.08	0.6	0.11	0.23	0.23	0.23		6.59	3.37	0	1.75	0.96				2.54	4.7	0.58	4.84	5.95	3.72			1.81	7.4	0.12	1.81	1.17	2.46			11.55	16.81	3.24	1.42	10.54	8.71
5.35	0.47	0.06	0.63	1.02				2.19	0.49	1.19	0.49	0.97	1.07	1.07		2.43	4.21	0.49	0.91	1.91				21.24	2.86	4.73	3.34	0.2	6.48			5.91	0.05	22.14	3.4	0.41	6.38			4.8	14.59	0.64	0.89	5.14	5.21
1.38	0.91	1.1	1.31	1.39				0.96	0.34	13.7	0.95	0.72	3.33	3.33		2.98	15.31	15.08	0.13	3.58				16.89	2.73	1.81	0.49	2.68	4.92			7.92	11.16	1.18	0.11	2.38	4.55			7.07	0.09	0.15	0.91	2.37	2.12
1.1	0.72	0.67	0.01	0.27				0	0.01	1.12	0.14	0.03	0.26	0.26		5.49	6.56	1.22	1.67	3.52				0.7	0.1	1.43	0.6	0.46	0.66			3.75	1.18	1.18	3.03	2.35	2.3			16.49	6.44	2.86	1.43	8.6	7.16
0.91	0.92	2.51	0.23	0.25				0.11	0.02	0.99	0.36	0.35	0.36	0.36		4.89	3.23	0	1.34	0.66				8.08	1.95	5.44	3.23	2.27	4.2			15.24	0	19.26	0.28	11.33	9.22			9.69	12.76	0.89	1.1	8.49	6.59
6.01	0.19	0.5	0.98	1.93				0.25	0.25	1.31	0.26	0.51	0.51	0.51		4.15	9.67	0.68	0.98	2.44				5.37	0.56	6.37	4.2	4.25	4.15			1.56	0	0	1.19	1.52	0.85			15.4	0.12	3.78	3.12	6.43	5.77
1.02	0.02	4.38	0.49	1.16				4.07	0.93	6.69	1.33	2.92	3.19	3.18		1.31	2.6	6.1	1.23	2.62				2.55	8.94	11.83	2.68	0.13	5.23			0.7	0.21	9.02	0.82	1.08	2.36			6.48	1.44	0.87	0.35	2.93	2.41
0	1.01	0.71	0.53	0.5				1.36	1.36	1.44	3.19	2.72	2.02	0.93		1.85	13.8	3.94	0.23	2.46				1.12	0.3	8.72	0.12	1	2.25			10.21	12.68	0.03	1.83	7.25	6.4			0	1.8	5.74	6.55	2.52	3.32
6.35	0.17	0.29	0.82	1.05				0.1	0.02	0.81	0.11	0.24	0.26	0.26		17.43	9.97	18.55	5.49	0.58				8.7	5	6.26	2.95	1.1	4.8			1.99	1.73	0	1.92	2.26	1.58			10.07	14.66	1.9	0.16	8.88	7.13
5.72	3.52	0.78	0.25	0.87				7.9	0.54	8.44	1.9	0.04	3.76	3.76		2.26	0.97	14.02	1.88	4.21				5.49	28.38	3.43	0.34	4.57	8.44			0.73	0	0.08	0.05	0.19	0.21			0.01	0	1.69	1.96	0.57	0.85
-0.01	1.08	0.09	0.12	0.01				5.28	0.79	3.07	0.51	1.08	2.15	2.15		3.27	6.72	3.49	0.22	1.28				6.12	4.65	5.86	3.09	1.87	4.32			6.24	4.45	1.57	5.46	14.48	6.44			21.19	0	3.24	2.01	8.14	6.92
0	0.99	0.18	0.78	0.98				0.58	0.64	1.09	1.42	1.17	0.98	0.51		9.13	4	0.41	1.81	3.71				0.79	3.07	4.09	3.23	3.52	2.94			0.35	20.16	0	6.26	5.98	6.55			3.16	2.04	1.64	1.48	2.28	2.12
1.02	0.2	4.7	0.74	1.57				0.21	0.3	2.35	0.25	0.19	0.66	0.67		0.23	3.89	3.46	1.46	0.92				8.42	4.35	9.87	5.23	4.08	6.39			2.29	0	0	0.83	0.87	0.8			5.44	8	3.58	3.05	5.67	5.15
0.09	4.07	0.92	0.73	1.45				0.53	3.06	0.11	0.53	1.07	1.06	1.07		0.23	2.78	1.46	1.49	1.49				4.42	2.69	15.57	0.94	3.78	5.48			15.84	0	6.23	1.92	7.54	6.31			8.35	0	0	0.96	3.59	2.58
