# Supplementary material for: Immunotherapy targeting isoDGR‐protein damage extends lifespan in a mouse model of protein deamidation
Source: EMBO Mol Med. 2023 Nov 16;15(12):e18526. doi: 10.15252/emmm.202318526 (PMC10701600; doi:10.15252/emmm.202318526)
Supplement: Supplementary file 7 — Source Data for Figure 5 [file EMMM-15-e18526-s003.zip › Fig.5/Fig.5D.xlsx]

## Sheet: Fig.5D
Age__months_	WT_Liver_isoDGR	WT_Liver_isoDGR_SEM	HET_Liver_isoDGR	HET_Liver_isoDGR_SEM
4	9.333	1.334	11.55	1.477
15	15.35	1.895	23.4	1.505
24	33.11	2.279	43.11	2.343
