# Supplementary material for: Immunotherapy targeting isoDGR‐protein damage extends lifespan in a mouse model of protein deamidation
Source: EMBO Mol Med. 2023 Nov 16;15(12):e18526. doi: 10.15252/emmm.202318526 (PMC10701600; doi:10.15252/emmm.202318526)
Supplement: Supplementary file 7 — Source Data for Figure 5 [file EMMM-15-e18526-s003.zip › Fig.5/Fig.5E.xlsx]

## Sheet: Fig.5E
WT_isoDGR	WT_CD68	'PCMT+-_isoDGR'	'PCMT+-_CD68'
9.333	0.4771	11.55	0.5433
15.35	1.128	23.4	2.013
33.11	1.678	43.11	2.697
