# Supplementary material for: Immunotherapy targeting isoDGR‐protein damage extends lifespan in a mouse model of protein deamidation
Source: EMBO Mol Med. 2023 Nov 16;15(12):e18526. doi: 10.15252/emmm.202318526 (PMC10701600; doi:10.15252/emmm.202318526)
Supplement: Supplementary file 8 — Source Data for Figure 6 [file EMMM-15-e18526-s007.zip › Fig.6/Fig.6A,B.xlsx]

## Sheet: Fig.6A
	isoDGR-specific mAb promotes ADCP of isoDGR-modified fibronectin
	Blank	FN_isoDGR+0ug mAb	FN_isoDGR+1ug mAb	FN_isoDGR+2ug mAb	FN_isoDGR+5ug mAb
	0	0.01	0.21	0.25	0.3
	0	0.01	0.2	0.28	0.3
	0	0.01	0.21	0.2	0.33
	0	0.05	0.19	0.23	0.29
	0	0.04	0.19	0.24	0.31

## Sheet: Fig.6B
	isoDGR-specific mAb promotes ADCP of isoDGR-modified fibrinogen
	Blank	IsoDGR+0ug mAb	IsoDGR+1ug mAb	IsoDGR+2ug mAb	IsoDGR+5ug mAb
	0	0.04	0.6	1.18	1.59
	0	0.01	0.56	1.18	1.84
	0	0.04	0.63	1.18	1.46
	0	0.01	0.56	1.04	1.69
	0	0.04	0.41	1.72	1.89
	0		0.68	1.25	1.63
					1.35
					2.09
