# Supplementary material for: Immunotherapy targeting isoDGR‐protein damage extends lifespan in a mouse model of protein deamidation
Source: EMBO Mol Med. 2023 Nov 16;15(12):e18526. doi: 10.15252/emmm.202318526 (PMC10701600; doi:10.15252/emmm.202318526)
Supplement: Supplementary file 9 — Source Data for Figure 7 [file EMMM-15-e18526-s010.zip]

Archive with 6 entries (3 files):
- Fig.7/
- Fig.7/Fig.7.xlsx
- __MACOSX/
- __MACOSX/._Fig.7
- __MACOSX/Fig.7/
- __MACOSX/Fig.7/._Fig.7.xlsx
