# Supplementary material for: Immunotherapy targeting isoDGR‐protein damage extends lifespan in a mouse model of protein deamidation
Source: EMBO Mol Med. 2023 Nov 16;15(12):e18526. doi: 10.15252/emmm.202318526 (PMC10701600; doi:10.15252/emmm.202318526)
Supplement: Supplementary file 9 — Source Data for Figure 7 [file EMMM-15-e18526-s010.zip › Fig.7/Fig.7.xlsx]

## Sheet: Fig.7
		Cytokine levels in Plasma (pg/ml)
		IL-23					IFNY						TNF a						MCP1						IL20-70						IL-B						IL-6						IL-27
	3 Months	17 Months (PBS)	17 Months (IgG)	17 Months (mAb)			3 Months	17 Months (PBS)	17 Months (IgG)	17 Months (mAb)			3 Months	17 Months (PBS)	17 Months (IgG)	17 Months (mAb)			3 Months	17 Months (PBS)	17 Months (IgG)	17 Months (mAb)			3 Months	17 Months (PBS)	17 Months (IgG)	17 Months (mAb)			3 Months	17 Months (PBS)	17 Months (IgG)	17 Months (mAb)			3 Months	17 Months (PBS)	17 Months (IgG)	17 Months (mAb)			3 Months	17 Months (PBS)	17 Months (IgG)	17 Months (mAb)
Mice1	101.99	147.58	177.46	95.88			193.17	417.36	184.24	204.45			121.26	203.62	193.43	140.82			93.53	149.4	180.01	107.74			127.37	220.9	113.74	94.94			169.2	392.45	216.2	163.56			277.3	1461.7	368.48	669.75			193.64	1070.19	327.59	247.69
Mice2	99.64	96.82	101.99	142.88			138.65	498.2	213.38	200.69			116.56	258.97	197.5	165.78			94	164.5	155.1	144.63			108.1	321.95	150.4	122.2			124.55	280.28	299.86	247.22			305.97	799.47	424.88	431.46			183.3	930.13	401.38	368.01
Mice3	105.28	298.92	197.4	109.04			131.6	343.57	839.42	208.68			120.32	268.48	171.08	165.78			94	209.26	165.7	132.54			103.4	246.28	271.66	162.62			141.47	622.75	479.4	407.02			222.78	462.48	1290.62	393.86			220.9	514.15	545.2	399.5
Mice4	98.23	210.56	208.68	132.54			124.08	846.94	1162.78	181.42			107.16	270.72	221.84	133.48			87.42	209.15	153.22	126.18			86.48	280.92	454.02	117.5			100.58	865.74	905.22	168.26			181.42	1673.36	2076.46	830.49			162.62	1034.16	1991.86	230.3
Mice5	76.61	129.72	455.43	111.86			123.14	465.3	440.86	162.62			115.62	166.38	190.61	156.98			95.88	155.1	179.82	132.54			94	220.18	208.68	81.78			265.08	264.14	247.69	140.53			203.04	1038.7	514.18	312.08			167.32	496.79	1267.59	215.26
Average	96.35					Average	142.128					Average	116.184					Average	92.966					Average	103.87					Average	160.176					Average	238.102					Average	185.556						Average
	Fold Change						Fold Change						Fold Change						Fold Change						Fold Change						Fold Change						Fold Change						Fold Change
	3 Months	17 Months (PBS)	17 Months (IgG)	17 Months (mAb)			3 Months	17 Months (PBS)	17 Months (IgG)	17 Months (mAb)			3 Months	17 Months (PBS)	17 Months (IgG)	17 Months (mAb)			3 Months	17 Months (PBS)	17 Months (IgG)	17 Months (mAb)			3 Months	17 Months (PBS)	17 Months (IgG)	17 Months (mAb)			3 Months	17 Months (PBS)	17 Months (IgG)	17 Months (mAb)			3 Months	17 Months (PBS)	17 Months (IgG)	17 Months (mAb)			3 Months	17 Months (PBS)	17 Months (IgG)	17 Months (mAb)
Mice1	1.05854	1.53171	1.84183	0.995122			1.35913	2.93651	1.2963	1.43849			1.04373	1.75263	1.66492	1.21208			1.00607	1.60704	1.9363	1.15892			1.22624	2.1267	1.09502	0.914027			1.05634	2.45012	1.34977	1.02113			1.16463	6.13897	1.54757	2.81287			1.04357	5.76748	1.76545	1.33485
Mice2	1.03415	1.00488	1.05854	1.48293			0.975529	3.50529	1.50132	1.41204			1.00327	2.22904	1.69995	1.42692			1.01112	1.76946	1.66835	1.55573			1.04072	3.09955	1.44796	1.17647			0.777582	1.74983	1.87207	1.54343			1.28504	3.35768	1.78445	1.81208			0.987842	5.01266	2.16312	1.98328
Mice3	1.09268	3.10244	2.04878	1.13171			0.925926	2.41733	5.90608	1.46825			1.03563	2.3109	1.47254	1.42692			1.01112	2.25093	1.78237	1.42568			0.995475	2.37104	2.61538	1.56561			0.883216	3.88791	2.99296	2.54108			0.935649	1.94236	5.42045	1.65417			1.19048	2.77086	2.9382	2.15299
Mice4	1.01951	2.18537	2.16585	1.37561			0.873016	5.95899	8.18122	1.27646			0.922362	2.33018	1.90945	1.14891			0.940344	2.24975	1.64813	1.35727			0.832579	2.70453	4.37104	1.13122			0.627934	5.40493	5.65141	1.05047			0.761942	7.02791	8.72088	3.48796			0.876393	5.5733	10.7345	1.24113
Mice5	0.795122	1.34634	4.72683	1.16098			0.866402	3.27381	3.10185	1.14418			0.99518	1.43209	1.64064	1.35118			1.03134	1.66835	1.93426	1.42568			0.904977	2.11977	2.00905	0.78733			1.65493	1.64906	1.54636	0.877347			0.852744	4.36242	2.15949	1.3107			0.901722	2.6773	6.83131	1.16008
[truncated: 12 more columns]
